# Supplementary material for: Proteomic phenotyping of metastatic melanoma reveals putative signatures of MEK inhibitor response and prognosis
Source: Br J Cancer. 2018 Aug 17;119(6):713–23. doi: 10.1038/s41416-018-0227-2 (PMC6173697; doi:10.1038/s41416-018-0227-2)
Supplement: Supplementary file 2 — Supplementary Tables S3-S5 [file 41416_2018_227_MOESM2_ESM.xlsx]

## Sheet: Description
	Table	Description
	S3	In-vitro SWATH study - Protein area (log2) extracted with PeakView and normalized by median protein area per sample. Correlation of normalized protein area with in-vitro cell viability in presence of 2 µM Selumetinib over 10 days.
	S4	SRM-MS validation - Peak area of quantifier fragment for selected peptides with high positive and negative correlation with MEKi cell viability.
	S5a-d	Tissue SWATH study - Protein area (log2) extracted with PeakView and normalized by median protein area per sample. (a) Student's T-test (q-val < 0.1 yellow) comparing samples with either positive or negative protein loadings in principal component 2. (b) Student's T-test (p-val < 0.05 yellow) comparing samples with post-surgery patient survival < 4 years (poor) and > 4 years (good) across all sam…

## Sheet: Supplementary Table S3
AccNo	Protein	Protein Name	02A (log2)	02B (log2)	02C (log2)	37A (log2)	37B (log2)	37C (log2)	45A (log2)	45B (log2)	45C (log2)	52A (log2)	52B (log2)	52C (log2)	54A (log2)	54B (log2)	54C (log2)	78A (log2)	78B (log2)	78C (log2)	84A (log2)	84B (log2)	84C (log2)	88A (log2)	88B (log2)	88C (log2)	96A (log2)	96B (log2)	96C (log2)	D22M_A (log2)	D22M_B (log2)	D22M_C (log2)	MEKi correlation				cell line	MEKi viability
P40967	PMEL_HUMAN	Melanocyte protein PMEL	4.48277	4.45184	4.227	4.85284	4.66461	4.95925	4.18248	3.79779	4.10009	5.57847	5.52703	5.65255	5.91495	5.98089	5.58261	1.54093	1.30948	1.27302	2.76285	2.47856	2.5431	3.9186	3.75485	3.55377	1.20621	1.18684	1.30864	3.07968	3.04212	3.16613	-0.917412				02A	0.22
P06744	G6PI_HUMAN	Glucose-6-phosphate isomerase	4.25775	4.42007	4.61951	4.79476	4.76336	4.75319	4.27759	4.24739	4.45658	4.61376	4.84899	4.77858	4.46584	4.93681	5.03819	2.5367	3.17026	3.35965	3.64483	3.68681	3.72939	4.08808	4.39759	4.20513	2.93128	2.92447	3.04718	3.26091	3.35666	3.49634	-0.883815				02B	0.22
P49327	FAS_HUMAN	Fatty acid synthase	6.21259	6.17548	6.17969	6.43944	6.51886	6.50413	5.55357	5.47346	5.46813	6.03327	6.15828	6.15076	6.4661	6.51279	6.44883	4.22625	4.11394	4.47572	5.83219	5.94498	5.98494	6.43914	6.42817	6.44713	4.43773	4.31263	4.34126	5.58275	5.73553	5.7232	-0.849183				02C	0.23
P11310	ACADM_HUMAN	Medium-chain specific acyl-CoA dehydrogenase, mitochondrial	2.96474	3.1413	2.93957	2.95643	2.8645	3.00215	2.53057	2.37271	2.55766	2.75745	2.59543	2.82108	2.42018	2.29605	2.36998	1.35886	1.18597	1.21722	1.51067	2.05593	2.08497	2.21868	2.37368	2.35824	1.37125	1.44022	1.27699	2.16412	2.10222	2.14913	-0.841546				37A	0.2
P23297	S10A1_HUMAN	Protein S100-A1	4.33235	4.38069	4.31881	0.563638	0.830323	0.617975	2.52882	2.28026	2.21183	3.13944	2.96857	3.00534	2.90724	2.79185	2.43975	-2.26991	-3.05617	-2.77265	0.365954	-2.1259	-2.10241	1.71205	1.44043	1.56606	-3.02211	-2.83222	-1.99589	0.34871	-0.508005	-0.819586	-0.840724				37B	0.21
O00244	ATOX1_HUMAN	Copper transport protein ATOX1	2.4444	2.28863	2.93101	2.09916	1.66774	1.6831	-0.0427727	0.162307	-0.488066	1.667	1.91339	1.45889	1.49138	2.03415	2.07373	-1.19641	-2.9474	-1.21955	1.16539	0.639082	0.833275	0.488231	1.06096	0.692459	-0.685637	-1.11492	-1.04108	-1.46342	-0.546417	-0.58621	-0.833356				37C	0.22
Q9H479	FN3K_HUMAN	Fructosamine-3-kinase	-0.101494	-0.711922	-0.0700819	0.419251	0.312007	0.46069	-1.59509	-1.49864	-1.86952	-1.79873	-1.13644	-1.82282	-1.05199	0.241437	-0.0327237	-2.72913	-3.74069	-4.7535	-2.2083	-3.44315	-3.10412	-1.67484	-2.42481	-2.38442	-3.87892	-3.81173	-4.01422	-1.95096	-2.11881	-2.87448	-0.830175				45A	0.53
P23526	SAHH_HUMAN	Adenosylhomocysteinase	4.08993	4.07167	4.32281	3.94334	3.7326	3.75007	3.69302	3.75803	3.80127	3.39546	3.56463	3.44723	3.81298	4.04161	4.18614	2.02234	2.08109	2.34431	2.50614	3.18196	3.27573	4.32677	4.69098	4.38718	3.15558	3.03903	3.22312	3.27733	3.42142	3.51369	-0.818731				45B	0.57
P50991	TCPD_HUMAN	T-complex protein 1 subunit delta	4.68498	4.58551	4.78872	4.58303	4.64293	4.60149	4.30929	4.3288	4.22664	4.08425	4.07281	4.11799	4.58254	4.63054	4.57349	3.69128	3.52552	3.72711	3.85659	3.61698	3.55952	4.69953	4.70597	4.65337	4.04582	4.14148	4.16783	4.17698	4.30036	4.18458	-0.811806				45C	0.44
Q13907	IDI1_HUMAN	Isopentenyl-diphosphate Delta-isomerase 1	0.845555	0.680901	0.913414	0.804063	0.983858	1.00361	-0.0477848	-0.447647	-0.510379	0.95313	0.951917	0.99105	1.20336	1.28947	1.16474	-1.38015	-1.51578	-1.23596	1.11145	-1.63335	-2.45317	2.08991	1.97023	2.07562	-1.35946	-0.686493	-0.12076	0.758296	-1.42616	-0.733354	-0.809037				52A	0.2
O00625	PIR_HUMAN	Pirin	1.65626	1.85073	1.58854	2.08763	1.9223	1.80476	0.836476	0.56899	0.63097	2.0714	2.07615	1.95202	2.70806	2.71081	2.66811	0.648287	-0.734613	-0.168265	1.29428	0.690672	1.32874	1.8687	1.89619	1.94035	-0.29814	-0.654818	-1.61974	0.668689	0.818327	2.36899	-0.790385				52B	0.2
P18859	ATP5J_HUMAN	ATP synthase-coupling factor 6, mitochondrial	1.88056	2.0179	1.85661	1.80201	2.06075	1.92742	1.48615	1.48068	1.58014	1.57837	1.69967	1.68567	1.69066	1.70355	1.72177	0.669137	0.751156	0.654798	0.776248	1.53467	1.68402	1.17708	1.38693	1.45514	1.08782	1.602	1.13157	1.22575	1.11716	1.19241	-0.787431				52C	0.2
O75030	MITF_HUMAN	Microphthalmia-associated transcription factor	-0.389705	-0.441442	-0.671585	0.0601337	0.328039	0.160746	0.419206	0.492531	0.332963	0.376226	0.00845446	0.145018	0.128254	-0.109273	-0.245657	-2.97682	-3.2165	-3.12182	-0.859727	-3.38383	-0.538679	-0.120012	-0.13254	-0.234643	-2.93362	-2.70587	-2.98127	-0.825786	-0.754452	-0.68564	-0.786602				54A	0.12
P21281	VATB2_HUMAN	V-type proton ATPase subunit B, brain isoform	2.95779	2.94821	3.07638	2.6081	2.51281	2.57735	2.26347	2.42104	2.45163	3.37539	3.44323	3.3553	3.09531	3.30596	3.23629	1.97554	2.15012	2.15477	2.63781	1.73478	1.82452	2.58359	2.89774	2.74997	1.39067	1.81791	1.51247	1.58277	1.80077	1.68574	-0.780934				54B	0.12
P07195	LDHB_HUMAN	L-lactate dehydrogenase B chain	4.65637	4.56289	4.69655	4.78174	5.11294	4.87763	4.75936	4.94745	4.86091	4.52426	4.6625	4.72271	4.25739	4.39277	4.3707	3.03545	3.01799	3.5628	4.07426	3.9835	4.13947	4.68847	4.66253	4.58338	3.66583	3.66492	3.60044	4.37227	4.42692	4.3183	-0.779898				54C	0.11
O75347	TBCA_HUMAN	Tubulin-specific chaperone A	2.56862	2.76122	2.44671	2.12809	2.42961	2.27177	2.06393	2.08072	1.92474	2.24892	2.19879	2.27877	2.51408	2.4898	2.27839	0.898231	0.582337	1.16667	2.15657	2.25917	2.39415	2.67055	2.53544	2.59354	1.48099	1.25422	1.23961	2.30988	2.12247	2.27556	-0.779471				78A	0.98
P78371	TCPB_HUMAN	T-complex protein 1 subunit beta	4.40442	4.38974	4.45053	4.40111	4.48669	4.33663	3.95996	4.1095	3.87561	3.70935	3.95962	3.81118	4.04583	4.41482	4.27467	3.04355	3.34948	3.28662	3.49193	3.50533	3.34905	4.29822	4.6078	4.30217	3.64451	4.21472	3.92506	3.37955	3.83513	3.63016	-0.777133				78B	0.97
P30046	DOPD_HUMAN	D-dopachrome decarboxylase	2.71153	2.64877	2.63588	2.42777	2.65664	2.4845	2.63046	2.68134	2.41357	2.15476	2.11973	2.09341	3.07277	3.11416	2.84632	0.927836	0.0774542	1.00196	1.82817	2.10149	2.09767	3.39927	3.39738	3.4817	0.833305	0.795481	1.25033	2.08401	2.30064	2.12373	-0.774088				78C	0.96
O14745	NHRF1_HUMAN	Na(+)/H(+) exchange regulatory cofactor NHE-RF1	0.00393077	-0.246657	-0.126459	-0.314511	0.0782959	-0.104589	-0.888623	-0.802183	-0.782227	0.518253	0.421594	0.652592	0.191525	0.0066999	-0.0200164	-1.86541	-2.1431	-2.65464	-0.419595	-0.192081	-0.0822734	-1.18653	-1.05094	-0.868394	-1.28699	-1.35194	-0.915388	-1.25302	-1.13311	-1.03566	-0.772808				84A	0.66
Q08380	LG3BP_HUMAN	Galectin-3-binding protein	3.30198	3.20616	3.02669	3.9887	3.98949	4.0529	2.2717	1.942	2.06521	2.88351	2.72951	2.92942	4.27697	3.92811	3.81921	1.09043	1.07278	1.70374	2.04716	1.12405	1.13991	2.55891	2.55367	2.62696	1.35557	1.10214	1.22991	3.74107	3.7431	3.90795	-0.768993				84B	0.73
P07954	FUMH_HUMAN	Fumarate hydratase, mitochondrial	2.58635	2.82719	2.85098	3.23613	3.35229	3.18233	3.14164	3.13259	3.09016	3.05289	3.13473	3.05171	3.00155	3.03746	2.91356	2.31504	2.3406	2.32951	2.53789	2.34543	2.35322	3.1426	3.34433	3.18868	2.38866	2.81663	2.34614	2.62524	2.76391	2.65621	-0.766567				84C	0.73
P61916	NPC2_HUMAN	Epididymal secretory protein E1	1.14852	1.1358	1.4835	0.909574	0.879107	1.1874	0.971259	1.24955	1.56232	1.21898	1.90047	1.29507	1.81834	2.29156	2.3627	-0.0857046	0.205979	-0.218126	1.16534	0.9698	1.1243	1.00379	1.511	0.927829	0.389355	1.04803	0.677829	0.823739	0.81087	0.881173	-0.765201				88A	0.27
Q13895	BYST_HUMAN	Bystin	0.0160074	-0.0264489	-0.189046	-0.155606	-0.0814963	-0.195288	-0.500229	-0.597554	-0.524027	-0.397952	-0.753564	-0.434068	-0.054453	-0.368166	-0.450858	-0.734403	-0.864056	-0.992661	-1.16931	-1.11113	-1.26777	-0.0760702	-0.112205	-0.0794538	-0.674474	-0.775482	-0.896217	-0.957128	-0.984259	-1.16017	-0.762502				88B	0.32
Q16655	MAR1_HUMAN	Melanoma antigen recognized by T-cells 1	1.08333	0.615957	0.559686	2.27733	2.04911	2.42499	1.91297	1.66672	1.7729	3.34468	3.36809	3.31959	1.33699	1.12476	1.09942	-3.47095	-2.10832	-1.96604	-0.833066	-0.413083	-0.336033	1.22306	0.968215	1.03233	-3.37919	-3.79659	-3.53224	1.03474	1.09216	1.19507	-0.757218				88C	0.31
P14679	TYRO_HUMAN	Tyrosinase	-1.25332	-1.4909	-1.42141	0.0163382	0.283734	0.267909	-2.79972	-1.58587	-2.31955	0.0115008	0.10111	0.0978632	-0.675036	-0.411177	0.0638497	-1.26115	-3.88007	-2.7643	-1.77537	-1.50029	-1.79404	-1.03943	-1.0579	-1.24257	-1.72752	-2.56144	-2.05107	-1.98268	-0.803548	-1.93552	-0.75211				96A	0.67
P22570	ADRO_HUMAN	NADPH:adrenodoxin oxidoreductase, mitochondrial	1.70305	1.85113	1.76822	2.25661	2.09453	2.08882	-0.0176326	0.959423	0.0490052	1.74727	1.76566	1.69605	1.15668	1.54461	1.53549	0.47206	1.09632	0.367533	-0.175146	-0.256065	-0.271406	1.55742	1.84144	1.66743	0.428872	-0.0173716	0.865077	0.729945	0.777126	0.680464	-0.750359				96B	0.69
P35270	SPRE_HUMAN	Sepiapterin reductase	-0.755275	-0.334646	-0.108938	-1.45437	-1.36102	-1.27281	-0.855405	-0.794023	-0.806043	-0.91519	-0.641635	-0.616012	-0.915505	-0.836243	-0.946655	-2.85813	-3.2905	-2.43152	-1.74108	-4.34057	-3.23362	-0.576455	-0.321745	-0.829513	-4.37432	-3.47073	-1.56417	-2.94159	-3.3162	-2.57707	-0.746209				96C	0.7
Q9NQ88	TIGAR_HUMAN	Fructose-2,6-bisphosphatase TIGAR	0.479865	1.00907	0.735478	0.2738	0.429161	0.40543	-0.387041	-0.714178	-0.552777	0.762177	0.48351	0.81342	0.454515	0.335421	0.228017	-1.85475	-2.45374	-1.03876	-0.396813	0.323454	0.179054	0.600525	0.128983	0.548838	-1.12418	-2.19738	-1.60947	0.598486	0.577226	0.742536	-0.741852				D22M_A	0.52
P00558	PGK1_HUMAN	Phosphoglycerate kinase 1	4.97419	5.0094	5.04072	5.37659	5.57877	5.32804	5.75527	5.82129	5.80443	5.33289	5.55376	5.45818	5.47259	5.57725	5.5765	4.00803	4.2753	4.47899	5.05549	4.83053	4.93127	5.44404	5.46036	5.55949	4.56893	4.62465	4.67148	4.85363	5.09871	5.02138	-0.740764				D22M_B	0.61
P20674	COX5A_HUMAN	Cytochrome c oxidase subunit 5A, mitochondrial	0.349259	0.694811	0.388905	0.613178	1.1613	1.26145	0.610134	0.447326	0.353863	0.256372	0.402502	0.492603	-0.316319	-0.381411	-0.138045	-1.5068	-1.47897	-1.40952	-0.723064	-1.10289	-0.677612	0.557189	0.694313	0.867938	-0.455518	0.400995	-0.806228	0.130562	-0.223763	0.0106146	-0.736295				D22M_C	0.59
P38606	VATA_HUMAN	V-type proton ATPase catalytic subunit A	2.85246	2.82055	2.76609	2.54766	2.53407	2.5405	2.00824	1.95185	1.74012	3.27037	3.32508	3.25573	3.26881	3.2736	3.16047	2.15444	2.00018	2.10952	2.54085	2.06027	2.3197	2.41582	2.62094	2.4815	1.78252	1.74608	1.61607	1.6146	1.49648	1.64804	-0.733277
O15400	STX7_HUMAN	Syntaxin-7	0.953953	0.417535	0.858142	1.56629	1.73413	1.54929	0.663689	0.296336	0.557044	1.32007	1.29212	1.1517	1.63032	1.59064	1.47466	-1.00653	-0.565945	-0.801406	1.34506	1.312	1.31896	1.39458	1.11508	1.01153	-0.983673	-1.32733	-0.969149	0.92149	0.693287	0.741529	-0.731765
Q13510	ASAH1_HUMAN	Acid ceramidase	2.70268	2.8063	3.09341	2.91007	2.89034	2.91827	3.09179	3.13865	3.072	2.86958	3.04756	2.84178	2.72187	2.86332	3.05286	1.14271	1.7443	1.01264	1.49886	2.0074	2.00749	2.3468	2.66319	2.3699	-0.20651	0.476339	0.42158	1.38594	1.85517	1.39645	-0.727142
P57729	RAB38_HUMAN	Ras-related protein Rab-38	0.0742282	-0.328913	-0.925973	1.9733	1.82576	1.97511	0.60308	0.678464	0.482634	1.77293	1.57554	1.72538	1.25274	1.19354	1.0566	-0.455345	-0.741871	-1.09287	-0.284789	-0.37939	-0.898588	0.959646	0.682056	0.946275	-0.877579	-0.890825	-1.16612	-0.825159	0.853987	0.399707	-0.725337
Q9UBB6	NCDN_HUMAN	Neurochondrin	-0.154225	0.265488	-0.116753	-0.346193	-0.265609	-1.1517	-2.75439	-1.80239	-0.688759	-1.27447	-0.866217	-1.61064	-0.399274	-0.895458	-0.955218	-2.19395	-2.9308	-1.72798	-2.63735	-1.39888	-3.02362	0.300158	0.0602808	-0.335084	-1.92247	-1.64226	-1.46523	-1.7581	-1.09584	-1.75683	-0.725173
P51159	RB27A_HUMAN	Ras-related protein Rab-27A	0.879057	0.907238	0.876265	1.47311	1.10888	1.25637	0.41867	0.0769518	-0.0277043	2.24547	2.01508	2.07068	1.07076	1.04487	1.01259	0.198842	-1.52912	-2.27092	-2.07516	-0.371721	0.0942354	0.384139	0.402064	0.485614	-1.75209	-2.6243	-1.19912	1.16842	1.22272	1.32845	-0.72503
P36542	ATPG_HUMAN	ATP synthase subunit gamma, mitochondrial	2.38669	2.58178	2.40701	2.49735	2.57726	2.52766	2.03301	2.00222	2.06982	2.13554	1.95999	2.20041	2.18646	2.0786	1.66466	1.37906	1.0784	1.3955	1.07718	1.4106	1.0952	1.79568	1.64684	1.76183	1.72143	1.81019	1.5273	0.876074	1.31885	1.10211	-0.72408
Q9BRX8	F213A_HUMAN	Redox-regulatory protein FAM213A	1.59935	1.27629	1.69334	1.13103	1.20441	1.10968	0.224734	0.105353	0.167051	0.632413	0.646357	0.627503	0.372236	0.41587	0.478901	-1.60191	-1.4447	-1.2321	-2.67283	-4.68586	-3.83266	0.801532	1.11878	1.03347	-4.87579	-2.43147	-5.70186	-2.45626	-4.02743	-2.94857	-0.723821
P06576	ATPB_HUMAN	ATP synthase subunit beta, mitochondrial	6.46106	6.37345	6.30084	6.6836	6.72234	6.70037	6.1306	5.98566	6.00049	6.46221	6.31434	6.37332	6.37466	6.20699	6.06538	5.689	5.58843	5.42585	5.45206	5.47048	5.42401	5.76027	5.7497	5.75756	5.95946	6.04439	5.90651	5.27081	5.5574	5.36194	-0.723334
P24941	CDK2_HUMAN	Cyclin-dependent kinase 2	1.51333	1.36055	1.50667	2.3988	2.2407	2.19829	1.23747	1.21854	1.05909	1.40053	1.45824	1.33023	2.34091	2.5857	2.53079	-0.0493047	-1.12341	-0.0513298	2.07355	1.77202	1.84003	1.22203	1.48311	1.48089	-0.783569	-0.746939	-0.139434	1.37026	1.35848	0.729459	-0.722558
Q9H3U1	UN45A_HUMAN	Protein unc-45 homolog A	0.165808	0.248809	-0.707087	-0.898521	-0.814795	-1.02311	-0.715102	-1.18127	-0.974002	-0.448259	-0.795373	-0.562764	-0.108019	-0.601666	-0.257951	-1.53911	-3.73556	-3.3432	-0.64349	-1.51017	-1.18711	-0.315885	-0.10893	-0.249654	-0.804344	-0.545462	-0.716489	-1.0347	-0.854013	-1.80686	-0.718434
O75368	SH3L1_HUMAN	SH3 domain-binding glutamic acid-rich-like protein	-0.211029	-0.105879	0.162819	-0.343096	-0.0397317	-0.265505	0.216809	0.066188	-0.103871	0.000289346	0.264572	0.177672	0.49993	0.534198	0.563426	-1.56095	-3.43992	-2.46783	0.0810537	-0.536304	-0.359837	-0.722017	-0.448877	0.0471902	-0.303393	-0.685033	-0.761259	-0.474648	0.0562519	-0.0178455	-0.716031
Q9NQW7	XPP1_HUMAN	Xaa-Pro aminopeptidase 1	0.414706	0.36302	0.303807	0.596223	0.896837	0.737233	-0.403476	-0.44293	-0.222708	0.471997	0.33771	0.492686	0.144587	0.130035	0.161828	-0.526788	-0.997157	-0.149898	0.430964	-0.670163	-0.23897	1.25764	1.0689	1.3431	-0.718851	-0.637095	-1.00823	-0.205739	-0.311443	-0.292682	-0.714826
O00429	DNM1L_HUMAN	Dynamin-1-like protein	1.88426	1.09939	1.6972	1.79191	1.8653	1.48106	1.46647	1.25424	1.05222	1.06488	1.37975	1.29802	1.06604	1.16457	1.25663	0.636874	0.578911	0.59121	1.20556	0.428902	0.366476	1.45651	1.56125	1.00786	0.264574	0.991416	0.913756	0.604231	0.738957	0.64232	-0.713103
Q14956	GPNMB_HUMAN	Transmembrane glycoprotein NMB	1.18509	0.926326	1.83064	1.20856	1.11047	1.06629	0.883067	1.04543	0.978814	1.46089	2.043	1.27635	0.760475	1.85002	1.99178	-0.954216	-1.14978	-1.39567	1.03604	-4.56982	-2.22648	1.38614	1.29659	0.942049	-5.10545	-3.59389	-3.72111	-2.64963	-1.03819	-1.9858	-0.710731
Q8N1G4	LRC47_HUMAN	Leucine-rich repeat-containing protein 47	1.07795	0.89154	0.755706	1.14074	1.30203	0.899949	0.399826	0.289958	0.218681	0.379329	0.606074	0.860385	1.02403	1.01446	1.25412	0.00355684	0.0142714	-0.190679	0.787328	0.652272	0.741986	1.04475	0.833785	1.36099	-0.167983	0.0811891	-0.921145	-0.403896	0.335757	0.502549	-0.706851
P30086	PEBP1_HUMAN	Phosphatidylethanolamine-binding protein 1	4.22661	4.36558	4.18215	3.62039	3.94796	3.74472	3.5292	3.52543	3.53838	4.24331	4.34585	4.39982	4.68059	4.72457	4.57272	1.84127	1.67616	2.18632	3.99077	4.22514	4.3626	3.49874	3.39898	3.60928	2.76579	2.59694	2.74411	4.34406	4.4616	4.33758	-0.705239
O43615	TIM44_HUMAN	Mitochondrial import inner membrane translocase subunit TIM44	2.11676	1.97952	1.98504	2.12038	2.2721	2.20433	2.18447	2.23826	2.1225	2.08785	1.99515	2.10057	1.82619	1.78535	1.90469	1.44473	1.38871	1.33884	1.42689	1.08801	1.37427	1.51615	1.67406	1.66658	1.37154	1.40463	1.28203	1.34162	1.33732	1.52283	-0.70297
P10155	RO60_HUMAN	60 kDa SS-A/Ro ribonucleoprotein	1.05911	0.694669	1.11594	1.13089	1.20479	0.979621	0.529843	0.622191	0.386105	1.05893	1.309	1.09032	0.888291	1.25538	1.40581	0.22505	0.577432	0.432108	1.26022	0.27375	0.229967	0.949682	1.33184	0.939621	0.492389	0.997492	0.76578	0.10717	0.564862	0.689709	-0.699933
P48147	PPCE_HUMAN	Prolyl endopeptidase	0.919331	1.18947	1.03482	0.34818	0.334494	-0.169211	0.538416	0.551122	0.62051	0.93351	0.549037	0.837029	0.892075	0.793227	0.578255	-0.29696	-1.09031	-0.663711	1.64889	-0.728955	-0.833101	1.45054	1.25565	1.40395	-0.427893	-0.638751	-1.21796	-0.403095	-0.339855	-0.0430213	-0.69586
Q9BQ67	GRWD1_HUMAN	Glutamate-rich WD repeat-containing protein 1	0.857119	0.748112	0.908079	0.6394	1.03337	0.798374	0.320402	-0.146908	0.155818	0.246309	0.107971	0.135569	0.227475	0.266863	0.21294	-0.442828	-0.673602	-0.978557	-0.0774859	-0.425257	-0.749199	0.240294	-0.267832	0.168154	0.291674	0.323809	0.139017	0.394945	0.413289	0.174954	-0.6939
P11172	UMPS_HUMAN	Uridine 5'-monophosphate synthase	-0.70716	-0.422305	-0.639327	-0.622925	-0.36062	-0.56597	-1.32048	-1.52339	-1.39787	-0.888358	-1.26675	-1.04123	-0.22331	-0.669809	-0.691379	-3.3718	-2.50817	-1.5435	-1.26528	-3.19256	-2.18762	-0.483946	-0.58591	-0.280076	-1.44906	-1.41746	-1.59993	-3.71623	-4.37176	-2.3861	-0.693843
O60825	F262_HUMAN	6-phosphofructo-2-kinase/fructose-2,6-bisphosphatase 2	-2.51409	-2.8558	-4.41971	-1.64609	-1.2909	-1.32765	-3.29571	-5.38841	-3.42278	-3.1006	-2.27669	-2.00152	-1.58826	-2.98359	-2.84456	-5.08283	-4.51577	-2.981	-4.03113	-4.89638	-4.46057	-1.92032	-2.66009	-2.02806	-4.6966	-3.67776	-5.26561	-2.71853	-2.61664	-3.2616	-0.693826
Q15424	SAFB1_HUMAN	Scaffold attachment factor B1	-0.114261	-0.0894036	-0.124814	0.290262	0.567277	0.287571	-0.512967	-0.519973	-0.492004	-0.0459396	-0.268228	-0.12212	-0.305837	-0.618917	-0.43913	-0.845306	-0.750114	-0.873394	-0.947815	-1.29776	-1.66518	-0.528849	-0.367119	-0.362582	-0.604439	-0.289688	-0.876141	-0.950209	-0.918452	-0.767032	-0.692218
P36543	VATE1_HUMAN	V-type proton ATPase subunit E 1	1.95953	1.79879	1.73791	1.53874	1.7304	1.5784	1.36463	1.38011	1.20848	2.09053	2.31631	2.10581	3.14325	2.13747	2.13401	0.520723	0.777402	0.508917	1.18215	0.971271	0.688303	1.63474	1.81707	1.68393	0.563008	0.586549	0.551755	1.27019	-1.28747	-1.48294	-0.69149
O75348	VATG1_HUMAN	V-type proton ATPase subunit G 1	-0.0577541	0.199725	0.521783	0.216136	-0.130322	0.582563	-0.330958	-0.385115	0.17262	0.174821	0.786411	0.642826	0.242351	0.894774	0.928114	-1.98189	-0.962225	-0.875576	-0.697037	0.860838	0.749616	0.096357	0.773014	0.353752	-1.73055	-0.759012	-0.514595	-1.28397	-0.874685	-0.677553	-0.68954
P50213	IDH3A_HUMAN	Isocitrate dehydrogenase [NAD] subunit alpha, mitochondrial	3.39233	3.39498	3.33696	3.25515	3.40227	3.33872	3.20507	3.17529	3.25417	3.39823	3.38659	3.39107	3.13003	3.10875	3.09742	1.87522	2.11451	1.93387	2.20487	2.60474	2.69496	2.73542	2.85656	2.74129	1.17885	1.71274	1.27885	3.42702	3.33335	3.494	-0.688215
P51810	GP143_HUMAN	G-protein coupled receptor 143	-0.0763834	0.0986469	-0.589968	2.25993	2.28774	2.52464	1.53605	1.27636	1.54477	1.77223	1.52836	1.81287	2.72354	2.33065	2.47514	-1.72047	-1.42566	-0.123178	-1.74801	0.0843446	-2.01436	-0.324371	-0.247993	-1.76843	-2.53488	-2.87527	-1.81149	-0.0726698	-1.03168	-0.25896	-0.685446
P34932	HSP74_HUMAN	Heat shock 70 kDa protein 4	4.11983	4.21346	4.32799	4.80993	4.90643	4.76109	3.66444	3.68099	3.61573	4.20379	4.3205	4.17665	3.59532	3.62272	3.66634	3.09707	3.00689	3.22329	3.41156	3.50292	3.54285	3.89829	3.93955	3.96249	3.89223	3.98479	3.81971	3.1324	3.23336	3.18948	-0.679457
Q4VC31	CCD58_HUMAN	Coiled-coil domain-containing protein 58	-1.5502	-1.55966	-1.74121	-0.487965	-0.196068	-0.710011	-1.24883	-1.47142	-1.16508	-1.20914	-1.15539	-1.131	-0.0831037	-1.096	-0.957925	-2.38178	-2.77651	-2.62559	-2.16764	-1.1603	-1.0766	-1.5045	-0.87676	-1.40981	-1.84579	-1.84675	-1.668	-0.820996	-1.074	-0.829173	-0.676026
Q3ZCQ8	TIM50_HUMAN	Mitochondrial import inner membrane translocase subunit TIM50	1.4537	1.72519	1.60427	1.45144	1.93835	2.04864	2.32931	2.45607	2.54917	1.84394	1.88926	1.95416	1.30588	1.42433	1.15823	0.101182	0.244931	-0.0127375	0.926948	0.329703	0.398241	0.941895	1.19896	1.03834	0.299335	0.711296	0.536662	0.986599	0.902728	1.23368	-0.668586
Q9Y2R5	RT17_HUMAN	28S ribosomal protein S17, mitochondrial	-0.821441	-1.21482	-1.26443	-0.968064	-1.12929	-1.08763	-1.16625	-1.32854	-1.13975	-1.25414	-1.70128	-1.37331	-0.845331	-1.23012	-1.37774	-1.31098	-2.08144	-1.97373	-2.06282	-1.56587	-1.46563	-1.24314	-1.47617	-1.25552	-1.42585	-1.81099	-1.74869	-1.28222	-1.54843	-1.44476	-0.667482
P04271	S100B_HUMAN	Protein S100-B	3.17884	3.92526	4.11823	-2.54379	-4.90498	-1.75873	0.640824	0.767966	0.528853	3.14068	3.76233	3.48397	1.37402	2.60488	2.30945	-3.18205	-2.96437	-5.23053	1.74895	-2.71258	-1.64028	2.09339	2.38976	1.27299	-1.94161	-2.47086	-2.3313	-3.12781	-1.96556	-1.60656	-0.66486
P08236	BGLR_HUMAN	Beta-glucuronidase	-0.89778	-1.24097	-1.02286	-2.6152	-2.18874	-2.14476	-0.807832	-0.935591	-0.905672	-1.75088	-1.96487	-1.79524	-0.457309	-0.793717	-0.837452	-3.10998	-3.31302	-4.22508	-1.52404	-5.14347	-4.88429	-1.6534	-1.5838	-1.62915	-2.18972	-2.21638	-2.18902	-3.1577	-3.04366	-3.11248	-0.660132
Q13126	MTAP_HUMAN	S-methyl-5'-thioadenosine phosphorylase	1.0668	0.878544	1.11285	0.768415	0.861873	0.841662	0.896961	0.856065	0.825652	0.494259	0.80294	0.677693	0.234428	0.541743	0.323432	-1.12653	-1.66117	-1.16604	1.16503	0.465768	0.4762	1.74962	1.86576	1.79402	-0.450721	0.222586	-0.593777	-0.949988	-0.675102	-1.03194	-0.658926
P48643	TCPE_HUMAN	T-complex protein 1 subunit epsilon	4.03631	3.9996	4.12002	4.0117	4.10776	3.77858	3.25963	3.55659	3.34266	3.3227	3.594	3.421	3.52037	3.7919	3.94414	2.9509	3.13144	3.05734	3.1303	3.29328	3.57026	4.01962	4.2732	3.99298	3.52708	3.85048	3.63679	3.57535	3.61479	3.75819	-0.657478
P48047	ATPO_HUMAN	ATP synthase subunit O, mitochondrial	3.00632	2.963	2.97426	3.25705	3.28373	3.34231	2.80204	2.74071	2.9058	2.89642	2.8274	3.01451	2.78083	2.77455	2.84274	2.30329	2.21049	2.14727	1.94946	2.52378	2.5031	2.16448	2.34459	2.44322	2.54145	2.65278	2.56293	2.79526	2.63398	2.65667	-0.65674
O60784	TOM1_HUMAN	Target of Myb protein 1	-0.421424	-0.149051	-0.227295	-0.757216	-0.577181	-0.643587	-0.616538	-0.822353	-0.714592	-0.157281	0.14488	-0.117821	0.0574273	0.465848	0.30802	-1.22982	-1.216	-1.27761	-1.49295	-3.63875	-2.50769	-0.128375	-0.348109	-0.312661	-1.19616	-1.12635	-1.43542	-2.02882	-3.96094	-2.72899	-0.652863
P10768	ESTD_HUMAN	S-formylglutathione hydrolase	1.02033	1.28144	1.49037	1.54405	1.54883	1.63674	0.40279	0.692194	0.721338	1.07484	1.18733	1.12643	0.69706	0.560961	0.471652	-0.21473	0.0846554	0.182533	-0.703729	-1.95366	-1.20063	1.08571	0.842906	1.21456	0.677453	0.732465	0.840814	0.449611	-0.000952145	0.0368354	-0.652815
P36776	LONM_HUMAN	Lon protease homolog, mitochondrial	1.95141	1.8777	2.00599	1.94081	1.93481	2.16882	1.72571	1.57463	2.09234	2.25753	1.95845	2.07046	1.71861	1.88481	1.38121	0.942341	1.15458	1.01601	0.408355	-0.435248	-0.207286	1.19189	1.33451	1.79359	1.24276	1.4925	1.35945	0.955859	1.38072	1.44401	-0.650595
Q53T59	H1BP3_HUMAN	HCLS1-binding protein 3	0.254144	0.205142	-0.21078	0.0455193	-0.520971	-0.0813809	-0.344439	0.106562	-0.214592	-0.640446	-0.320635	0.519646	0.0441809	-0.107251	-0.45724	-1.63567	-1.78518	-0.814661	0.399549	-0.858119	-1.67586	0.702378	0.468332	0.370007	-0.45706	-1.40397	-1.99538	-1.52244	-2.35364	-0.740767	-0.649721
P17643	TYRP1_HUMAN	5,6-dihydroxyindole-2-carboxylic acid oxidase	-0.276593	0.226069	-0.374844	1.84634	1.85978	2.10552	-1.124	-1.61324	-2.89231	0.21232	0.21124	0.457114	1.48698	1.54781	1.54189	-0.418962	-1.33048	-1.1083	-0.956491	-1.72851	-1.77356	-2.16043	-0.526669	-0.199321	-0.854425	-2.20047	-1.47768	-1.37302	-0.588403	-1.67452	-0.649472
Q9Y295	DRG1_HUMAN	Developmentally-regulated GTP-binding protein 1	1.17587	0.930236	0.785653	1.06803	0.997458	1.02092	0.751784	0.607608	0.94995	0.993758	1.15137	1.10083	0.668516	0.30425	0.285268	-0.154763	0.301909	0.112927	0.145276	-0.336961	-0.398322	1.20638	0.887932	1.17317	0.81227	0.371131	0.710907	0.748353	0.893105	0.0924899	-0.649461
P13798	ACPH_HUMAN	Acylamino-acid-releasing enzyme	1.55398	1.53136	1.40007	1.07326	1.01946	1.07491	0.67024	0.553584	0.526654	0.439241	0.286546	0.336246	2.4953	2.26376	2.14263	0.175775	-0.328259	0.268089	1.29497	0.981714	0.763096	1.43074	1.37022	1.49505	0.566303	0.396599	0.372985	1.00471	0.993372	1.09448	-0.649325
Q9NRV9	HEBP1_HUMAN	Heme-binding protein 1	-1.04596	-1.45278	-0.519202	-1.92765	-1.33634	-1.97271	-1.01647	-2.28655	-0.97173	-2.02142	-0.816821	-1.46412	-1.25064	-0.846109	-1.29454	-3.04548	-3.89387	-2.82044	-0.897554	-3.93888	-4.02786	-1.74763	-2.8581	-1.96532	-3.24639	-1.06163	-4.87695	-2.6128	-2.45222	-4.02911	-0.648586
P25705	ATPA_HUMAN	ATP synthase subunit alpha, mitochondrial	4.44725	4.20882	4.51667	4.58739	4.70264	4.56114	4.00915	3.98918	3.90952	4.25428	4.37261	4.17057	4.15211	4.19764	4.18519	3.39877	3.40683	3.01145	3.17941	3.69139	3.59781	3.62978	3.83446	3.56642	3.52999	4.04095	3.71235	2.36109	2.53709	2.67767	-0.648304
P14550	AK1A1_HUMAN	Alcohol dehydrogenase [NADP(+)]	0.483812	0.822374	0.590193	0.601376	0.518606	0.0489349	0.304005	-0.268666	-0.544229	0.530191	1.30037	1.09421	1.09234	1.76263	1.73728	-0.729232	-0.790179	-0.0562428	0.332035	0.711446	0.937133	0.277765	0.908975	0.341348	-0.00635032	0.626311	0.203734	-0.00777649	-0.192732	0.645093	-0.647347
Q6NUM9	RETST_HUMAN	All-trans-retinol 13,14-reductase	0.497245	1.05177	0.925336	0.679171	1.18612	1.17555	-0.113349	-0.226665	0.0990399	1.32208	1.11133	1.39814	0.793533	0.763493	0.740654	-0.68809	-0.425049	-0.517531	0.2085	-3.65402	-4.05459	-0.171179	-0.0679971	0.012444	-1.07698	-0.710373	-0.725451	-2.56419	-2.66106	-2.58696	-0.64267
P04080	CYTB_HUMAN	Cystatin-B	1.84917	1.75508	1.85592	1.12072	1.12448	1.10509	1.71681	1.71283	1.72484	3.47285	3.36291	3.40913	3.09649	3.0702	3.16208	-0.0633953	-0.507072	0.119363	0.881585	1.43176	1.44481	0.266442	0.270632	0.338018	-0.487168	-1.21544	-0.564033	1.94621	1.99695	1.84532	-0.642323
O75489	NDUS3_HUMAN	NADH dehydrogenase [ubiquinone] iron-sulfur protein 3, mitochondrial	1.80162	1.78928	1.84892	2.08856	2.24643	2.21485	1.74191	1.60584	1.58246	2.07614	1.91203	2.04423	2.30363	2.15849	2.0436	1.43341	1.42631	1.27144	1.4609	1.47934	0.531047	1.28654	1.19611	1.23872	1.53373	1.8379	1.48142	1.11735	1.21473	1.17804	-0.640603
P09211	GSTP1_HUMAN	Glutathione S-transferase P	3.50024	3.55362	3.79513	5.70628	5.82552	5.66603	3.82884	3.95541	3.79274	4.94212	5.16193	5.04976	5.33317	5.60639	5.50032	3.0833	3.1166	3.20674	5.01767	4.6353	4.65696	4.24787	4.32723	4.36337	1.78196	1.66543	1.983	3.8472	3.99252	3.75947	-0.639407
Q99798	ACON_HUMAN	Aconitate hydratase, mitochondrial	4.36202	4.18282	4.09819	3.88401	3.90724	3.97748	4.35403	4.29139	4.22937	4.03046	4.06355	4.08202	3.76715	3.54255	3.68176	3.32157	3.10659	3.19143	3.19465	3.27813	3.26139	4.18617	4.26025	4.20622	3.01806	2.92753	2.94179	3.91936	3.97825	4.10416	-0.639321
Q99523	SORT_HUMAN	Sortilin	1.27029	1.31996	1.10725	1.603	1.14784	1.5641	0.945454	1.12942	0.526582	0.477588	0.88364	0.877586	1.81668	1.552	1.91171	-0.661349	-0.599879	0.0696713	0.962255	0.878891	0.684829	0.756956	-0.453661	-0.0623606	-0.391246	0.655902	-1.34497	1.43692	-0.650608	0.652004	-0.639174
Q9Y2S7	PDIP2_HUMAN	Polymerase delta-interacting protein 2	0.0431004	-0.434525	-0.170627	-0.358334	-0.0935052	0.316242	-0.100045	-0.40793	-0.528312	-0.34743	-1.22917	-0.237814	0.162772	-0.169395	-0.126012	-0.862382	-0.892952	-0.939301	-0.866985	-0.614254	-1.05615	0.292768	0.17085	0.202431	-0.683592	-0.801394	-0.628027	-0.243136	-0.188172	-0.259697	-0.638391
Q9NTK5	OLA1_HUMAN	Obg-like ATPase 1	2.28463	1.84864	2.35917	2.07532	2.19053	1.99678	1.87035	1.94355	1.88813	1.99904	2.27944	2.13721	1.75551	2.07436	2.15476	1.03416	1.06982	1.08279	1.91497	2.27479	1.97035	1.44717	1.90015	1.33426	1.18184	1.62591	1.71133	2.0269	1.70604	1.86058	-0.635352
P40121	CAPG_HUMAN	Macrophage-capping protein	4.90299	4.53126	5.42933	0.855986	0.714419	0.712241	-1.46573	-0.959317	-1.86918	4.62337	5.60919	5.02596	2.90333	4.21188	4.30836	-0.885561	-1.70992	-1.21759	2.1403	0.58536	0.745426	-0.921194	-1.03238	-1.98132	-0.947585	-0.897439	-1.41192	0.659839	0.76842	1.02204	-0.634058
O95433	AHSA1_HUMAN	Activator of 90 kDa heat shock protein ATPase homolog 1	2.15195	2.31855	2.29083	1.75676	1.97294	1.78064	2.37324	2.3001	2.32707	1.92909	1.90948	1.92591	2.09774	2.27226	2.18827	1.25371	0.792909	1.39763	1.70351	1.07587	1.24101	2.81384	2.71402	2.71159	1.56511	1.43155	1.2156	2.49939	2.1517	2.53887	-0.627797
P22061	PIMT_HUMAN	Protein-L-isoaspartate(D-aspartate) O-methyltransferase	1.68882	2.11737	1.80222	0.457417	0.935516	0.76976	0.0739756	0.0827657	-0.266825	0.661937	1.13146	1.12308	1.6383	1.86297	1.78952	-0.631561	-0.091538	-0.96809	1.33783	1.15247	1.36152	1.18135	1.22896	1.22069	-0.328481	-0.0447899	-0.200689	1.61262	1.6541	1.57911	-0.62756
P40939	ECHA_HUMAN	Trifunctional enzyme subunit alpha, mitochondrial	4.51614	4.21825	4.68542	4.48635	4.61411	4.49605	4.70406	4.78155	4.78449	4.52965	4.89893	4.59346	3.62745	4.05517	4.13536	3.40206	3.69768	3.13923	3.47264	3.13069	2.95929	3.92896	4.47587	4.01467	3.41135	4.1168	3.77938	3.01842	3.24269	3.15998	-0.626688
Q9Y3E5	PTH2_HUMAN	Peptidyl-tRNA hydrolase 2, mitochondrial	0.710777	0.812945	0.616246	0.861764	1.09105	0.988065	-0.386088	-0.278398	-0.244991	1.57839	1.23108	1.48527	0.967191	0.489397	0.481135	0.574854	0.0590677	-0.144938	-0.708356	-2.18082	-0.330195	0.967619	0.615912	0.984257	-0.783942	-1.04017	-0.746863	1.0268	0.735098	0.82879	-0.624691
P25685	DNJB1_HUMAN	DnaJ homolog subfamily B member 1	0.625514	0.673915	0.471094	0.688456	0.994451	0.684351	0.47561	0.212585	0.296157	0.658304	0.373118	0.259204	1.34178	0.97922	0.747201	0.0403574	-0.387531	-0.0580216	0.588944	-1.9942	-1.78041	0.718324	0.543391	0.793264	0.143604	0.515419	0.352536	-0.386267	-0.714414	-0.833288	-0.621784
P10809	CH60_HUMAN	60 kDa heat shock protein, mitochondrial	5.86149	5.85238	6.00262	6.56907	6.72	6.62456	6.32695	6.41966	6.39661	5.79648	6.06035	5.91601	5.48912	5.77721	5.77282	4.94726	5.20807	4.89055	4.49358	4.35482	4.37031	5.86137	6.17881	6.08757	4.99917	5.49045	5.21827	5.97921	6.07562	6.14077	-0.62109
P12955	PEPD_HUMAN	Xaa-Pro dipeptidase	0.326359	0.604852	0.302394	0.663521	0.326499	0.838186	0.316375	-0.0140562	0.681466	0.668618	0.589945	0.858459	1.51186	1.44532	1.74679	-1.7357	-1.62616	-0.848229	0.0442436	0.709273	0.751561	0.805822	1.10976	0.952884	-0.772661	-0.532182	-0.400018	0.331551	1.04593	-4.23878	-0.620045
Q8TEX9	IPO4_HUMAN	Importin-4	2.51155	2.41642	2.58015	2.27087	2.39359	2.34799	2.50832	2.51844	2.42611	1.80481	1.77199	1.79477	2.41589	2.4532	2.35864	0.957175	0.689361	1.31372	0.213678	-1.12901	-2.00447	2.63254	2.65429	2.49966	1.66062	1.7457	1.73055	0.962382	0.696242	-0.241032	-0.619854
Q8IY81	SPB1_HUMAN	pre-rRNA processing protein FTSJ3	2.18352	2.09344	1.87869	1.44308	1.15014	1.439	0.937047	1.06106	0.13724	1.21112	0.906477	1.10901	1.35827	0.860581	0.839417	0.485959	0.462254	0.48213	-0.312555	-0.242122	-0.069937	1.07537	0.983466	1.28285	1.09655	0.659515	0.80214	0.173758	0.247375	-0.627855	-0.619624
Q8NBN7	RDH13_HUMAN	Retinol dehydrogenase 13	-1.58363	-1.63193	-3.57706	-2.3481	-1.86054	-1.97507	-2.24735	-2.81762	-2.18595	-2.03218	-2.36139	-3.05508	-1.90013	-2.58022	-2.28684	-2.83713	-3.32458	-3.59034	-3.54105	-3.28135	-4.5909	-1.83439	-2.3666	-1.71305	-3.67934	-3.96034	-5.90598	-2.38648	-3.05319	-2.51929	-0.618364
Q9BVI4	NOC4L_HUMAN	Nucleolar complex protein 4 homolog	-0.851833	-0.681178	-1.13937	-1.38085	-0.841276	-0.945396	-1.00008	-1.60002	-1.13647	-1.27298	-1.91769	-2.08212	-1.2361	-1.0118	-1.2709	-2.93539	-2.93963	-2.56667	-1.37302	-4.04954	-4.8842	-1.14543	-1.31229	-0.882881	-1.59099	-1.19251	-1.34093	-2.04062	-1.55292	-1.76165	-0.616199
Q8TEM1	PO210_HUMAN	Nuclear pore membrane glycoprotein 210	-1.30368	-1.39815	-1.90509	0.66114	0.434892	0.827677	-1.80974	-0.626659	-1.2043	-0.268569	-0.828699	-1.04806	1.64631	1.17757	1.30665	-1.65903	-2.04661	-1.15518	-2.63691	-1.73702	-0.275558	0.646188	0.325358	0.459621	-1.66524	-1.00479	-1.09764	-0.0923779	-0.498631	-0.930135	-0.614751
Q96A26	F162A_HUMAN	Protein FAM162A	-0.938812	-1.01146	-1.32235	-0.138034	0.127881	-0.208104	-1.85857	-1.0217	-1.71425	-0.665224	-0.534697	-0.509866	-1.07223	-0.64541	-0.488273	-2.31076	-1.26581	-2.22146	-2.0204	-2.61979	-1.6183	-1.63293	-0.53492	-0.665338	-0.863436	-0.342857	-0.572432	-1.41935	-1.11955	-1.27856	-0.613962
P17931	LEG3_HUMAN	Galectin-3	4.11414	4.21918	4.0215	3.06943	3.03667	3.16259	4.39115	4.26627	4.15822	4.6127	4.70619	4.85489	3.56618	4.10203	3.48387	0.205592	0.678994	0.518736	3.95056	4.41599	4.48347	3.4194	3.44994	3.3761	1.91071	2.27664	1.9143	3.68082	3.98669	3.97899	-0.613587
O76031	CLPX_HUMAN	ATP-dependent Clp protease ATP-binding subunit clpX-like, mitochondrial	0.468519	0.221868	0.483849	0.928389	1.30256	1.00874	0.919684	0.64804	0.518103	0.333585	0.298795	0.153934	0.181324	-0.0436657	0.538835	-0.429668	-0.534019	-0.350765	-0.368772	-0.102566	-0.176948	1.16086	0.942062	0.907432	-0.210188	0.0120598	-0.215636	0.45765	0.634501	0.698873	-0.612647
P31939	PUR9_HUMAN	Bifunctional purine biosynthesis protein PURH [Includes: Phosphoribosylaminoimidazolecarboxamide formyltransferase	3.70284	3.76382	3.73065	3.429	3.51531	3.54268	3.60382	3.58956	3.52429	3.01379	3.02546	3.05399	3.39876	3.3852	3.28508	2.38236	2.39673	2.78237	3.02494	3.04152	2.98859	4.17711	4.14207	4.16534	3.28742	3.33878	3.10334	2.69106	2.76517	3.04779	-0.612305
Q8NCW5	NNRE_HUMAN	NAD(P)H-hydrate epimerase	0.630595	1.17261	1.13903	2.40775	2.61192	2.54374	0.890304	1.1646	1.39212	1.45516	1.43434	1.50857	0.468455	0.971378	0.252645	0.225109	-0.313953	0.513254	1.32088	0.1402	0.256436	2.15935	2.22274	1.80747	-0.507197	-0.0795902	-0.726165	1.00114	0.571815	0.686082	-0.612159
Q9NR45	SIAS_HUMAN	Sialic acid synthase	1.15292	1.27051	0.929692	1.01895	1.18599	1.17011	0.764497	0.781919	0.715966	0.711634	0.654709	0.794674	1.57952	1.51117	1.29362	0.806769	0.578578	0.633512	0.893028	-0.625515	0.645028	1.31513	1.3169	1.54135	0.438946	0.581675	0.481506	0.0210113	0.719674	0.232253	-0.612034
Q96EY1	DNJA3_HUMAN	DnaJ homolog subfamily A member 3, mitochondrial	0.0571741	0.142471	-1.29205	-0.631516	-0.433451	-0.575134	0.0200503	-1.23141	0.0354701	-0.445901	-0.398016	-0.479998	-1.23919	-1.02234	-1.67696	-2.00355	-1.49087	-1.45871	-1.88759	-2.12562	-2.44432	-0.105957	-0.862857	-1.31659	-1.94909	-1.23395	-1.86033	-1.14373	-2.186	-1.92706	-0.610252
O60313	OPA1_HUMAN	Dynamin-like 120 kDa protein, mitochondrial	0.788497	0.622661	0.259922	0.438702	0.930025	0.723965	1.12729	1.22618	1.25002	1.16549	1.04934	1.07836	0.732832	0.984477	1.0565	-0.0418521	-0.193477	0.109213	-1.18991	-1.7388	-0.309675	0.319216	1.14786	0.976005	-0.665499	-0.244796	-0.173097	0.789267	0.941795	0.500948	-0.607989
Q9NY61	AATF_HUMAN	Protein AATF	-1.35646	-1.52226	-1.89736	-1.76627	-1.30621	-1.34403	-1.64854	-1.58256	-1.88599	-2.24415	-2.42154	-2.2135	-1.47931	-2.06795	-1.97115	-3.90431	-3.03456	-2.20776	-2.88057	-4.62806	-4.5713	-1.45746	-1.73721	-1.48112	-2.51476	-2.43605	-2.58507	-0.462361	-3.00702	-3.56228	-0.607512
Q96AB3	ISOC2_HUMAN	Isochorismatase domain-containing protein 2, mitochondrial	-0.820541	-0.651234	-0.990101	-2.54793	-2.33748	-2.1779	-1.44844	-1.91449	-1.8688	-1.30878	-1.4023	-1.35024	-2.01304	-2.05364	-2.29856	-2.6261	-3.78779	-3.57131	-2.71069	-3.69806	-2.41686	-3.0806	-2.10393	-2.63118	-2.8696	-2.22761	-2.41061	-3.85308	-3.38531	-3.58865	-0.606944
Q9NQR4	NIT2_HUMAN	Omega-amidase NIT2	0.818914	0.97148	0.924221	0.158848	0.165623	0.378395	0.498401	0.584154	0.686936	0.556743	0.438227	0.188816	1.19315	0.933342	0.995209	-0.994199	0.0799826	-0.275387	0.0731451	0.658818	0.121338	0.593887	0.590874	1.05273	-0.208691	-1.98825	-1.31908	0.581032	0.268141	0.690852	-0.606531
Q9H3G5	CPVL_HUMAN	Probable serine carboxypeptidase CPVL	1.39136	1.21042	0.370746	1.76979	1.69252	1.89007	-0.664566	-1.09182	-1.28226	1.84936	1.59347	1.6957	-0.930492	0.570577	-0.258576	-0.273171	-0.341272	0.00632701	-0.565648	-0.626424	-1.18856	1.94985	1.62036	1.70689	-0.183524	-0.393681	-0.680971	0.36854	0.0236627	-0.046625	-0.60367
Q9UI12	VATH_HUMAN	V-type proton ATPase subunit H	-0.0954895	-0.193706	-0.18694	-0.354268	-0.207636	-0.218314	-0.198601	-0.553534	-0.745705	0.302737	-0.00582444	0.111851	0.190917	-0.1043	-0.111558	-0.945782	-0.798742	-1.32219	-0.41222	-2.88453	-3.71235	0.0294524	-0.119244	0.0422569	-1.8336	-0.915495	-2.00821	-0.0991895	0.0347424	0.270888	-0.60174
Q9Y5K5	UCHL5_HUMAN	Ubiquitin carboxyl-terminal hydrolase isozyme L5	0.471583	0.65587	0.642301	0.939769	1.25981	0.91743	0.190677	0.570842	0.37324	0.761563	0.576794	0.426286	1.07479	1.71568	1.25023	-0.150925	0.312408	0.0990527	0.582616	0.760754	0.741183	1.1338	1.85174	1.551	0.503117	0.566322	0.559188	0.536729	0.914066	0.773091	-0.600111
P43304	GPDM_HUMAN	Glycerol-3-phosphate dehydrogenase, mitochondrial	3.4445	3.62211	3.51058	3.19735	3.19728	3.31449	2.75896	2.74717	2.71042	4.3818	4.23477	4.11819	3.25544	3.09528	3.07765	2.66406	2.47466	2.24614	2.67498	3.23011	3.3794	2.60692	2.77287	2.57141	2.73897	2.63425	2.59741	2.54614	2.11364	2.05481	-0.599091
P51970	NDUA8_HUMAN	NADH dehydrogenase [ubiquinone] 1 alpha subcomplex subunit 8	1.34328	1.48118	1.26432	2.00911	2.39466	2.09734	1.59453	1.7405	1.6941	1.53039	1.7079	1.59905	1.79001	1.94167	1.907	1.07372	1.1376	0.81776	1.23048	0.997163	0.807642	1.02554	1.17385	1.37838	1.32968	1.51638	1.15441	1.00434	1.0009	2.12316	-0.598315
Q9H9J2	RM44_HUMAN	39S ribosomal protein L44, mitochondrial	0.479644	0.0586799	0.645071	0.889337	0.914124	0.887432	0.136422	0.225793	0.519738	0.231096	0.808006	0.39765	-0.0207499	0.5078	0.751263	-0.587201	0.0293836	-0.956114	-0.468542	-0.829601	-1.07697	0.317766	0.835413	0.277791	-0.0408808	0.551042	0.436965	-1.81325	-1.49207	-0.0749733	-0.597738
O76021	RL1D1_HUMAN	Ribosomal L1 domain-containing protein 1	2.76793	2.75691	2.72418	3.36605	3.06091	3.38926	2.91723	2.79018	2.88363	3.20831	2.98465	3.05321	2.79796	2.47544	2.55433	2.34337	2.14845	2.04911	2.61093	2.71485	2.70483	2.94431	2.66849	2.83591	2.68662	1.95193	2.54099	1.81134	1.79538	1.91983	-0.596102
P55327	TPD52_HUMAN	Tumor protein D52	1.49764	1.42399	1.25938	1.57935	1.59305	1.54667	1.14801	1.2759	0.819448	1.36989	1.17881	1.31076	-0.00583757	0.383141	0.250489	-0.304625	0.23884	-0.515363	-0.109151	-0.754281	-0.507562	0.739363	0.433849	-0.232162	0.809686	0.167767	-0.545614	0.88617	0.826106	0.819134	-0.59248
P40126	TYRP2_HUMAN	L-dopachrome tautomerase	0.602432	-1.07589	-0.651696	0.755609	0.539748	0.818716	1.6473	0.951515	1.07064	2.16249	1.68058	2.00847	2.77734	2.00262	1.9512	-0.0673699	-1.58571	-0.866444	-0.797654	0.0214208	-0.0841899	1.74807	0.908092	1.30003	-1.0935	-1.30491	-1.57011	1.79324	1.87644	2.03112	-0.592254
O95831	AIFM1_HUMAN	Apoptosis-inducing factor 1, mitochondrial	2.22627	2.10801	2.33832	2.41813	2.44206	2.43342	3.1471	3.13385	3.03779	2.52523	2.62981	2.43014	2.01413	2.24532	2.29571	1.38779	1.83381	1.52303	1.47656	1.65191	1.77295	2.61295	3.11125	2.84085	1.39447	1.45688	1.29186	1.86089	1.69757	1.61346	-0.592179
P38432	COIL_HUMAN	Coilin	-2.06786	-2.15645	-2.37153	-0.362701	-0.172136	-0.328789	-1.67238	-1.81008	-1.63979	-1.35354	-1.75091	-1.55452	-0.916475	-1.47191	-1.1775	-3.30501	-2.32472	-2.45978	-2.08757	-3.74492	-4.46274	-1.0065	-1.03562	-0.800995	-1.54025	-1.89115	-1.80858	-1.14458	-4.62354	-4.27997	-0.591673
P28838	AMPL_HUMAN	Cytosol aminopeptidase	2.71907	2.84066	2.51479	3.12572	2.92576	3.16619	2.79368	2.89491	2.68794	2.92	2.87212	2.96341	3.32194	3.27375	2.78669	1.8504	1.68499	1.99465	3.25704	3.31122	3.30432	3.07331	3.15204	2.96108	2.70057	2.51176	2.63686	2.49068	2.88746	2.40757	-0.590364
P07339	CATD_HUMAN	Cathepsin D	5.13941	4.60218	5.4912	4.03253	3.71853	3.84001	4.50063	4.75187	4.65207	5.65824	6.20621	5.79053	5.00102	5.66784	5.90469	2.82226	3.26044	2.69126	3.46388	4.71825	4.72205	2.97379	3.76767	3.15231	3.75213	4.14935	4.04222	3.80511	4.11534	4.1306	-0.589646
Q96C86	DCPS_HUMAN	m7GpppX diphosphatase	0.12437	0.152218	-0.0208467	-0.561244	-0.259415	-0.481485	-0.576806	-0.637767	-0.608091	-1.29866	-1.06794	-1.25695	0.256365	-0.151725	-0.26237	-0.997686	-1.39163	-1.94543	-0.382893	-0.698154	-0.848109	-0.567472	-0.283343	0.0510111	-1.40938	-1.71436	-1.44823	-0.378358	-0.203166	-0.356713	-0.589161
Q99623	PHB2_HUMAN	Prohibitin-2	3.24036	3.22378	3.11352	3.61325	3.57635	3.8068	3.80731	3.60356	3.59146	3.37391	3.01266	3.37117	2.78699	2.49202	2.49514	2.52642	2.11462	2.03408	2.96441	2.15708	2.35589	3.51325	3.36592	3.44498	2.79463	2.54726	2.62888	2.46576	2.32233	2.49362	-0.587654
Q8IXM3	RM41_HUMAN	39S ribosomal protein L41, mitochondrial	-1.04769	-1.40851	-1.60162	-1.14799	-0.599401	-0.652563	-1.01597	-1.84872	-1.19856	-1.5053	-1.91727	-1.57815	-0.423637	-1.18141	-1.19134	-2.67915	-2.87361	-2.30946	-2.31989	-1.06458	-1.16744	-0.986137	-0.979143	-0.831712	-2.09135	-1.35031	-0.74174	-1.3139	-1.24482	-1.09903	-0.587561
Q7L0Y3	MRRP1_HUMAN	Mitochondrial ribonuclease P protein 1	0.262355	0.538707	0.0572957	0.81322	1.15595	1.03301	0.290346	0.346541	0.342255	0.657271	0.593743	0.660643	0.740226	0.43521	0.802527	0.0973494	-0.08486	-0.451837	-1.19387	-0.525827	0.149895	0.793921	0.843277	0.955711	-0.455878	-0.0392234	-0.21654	1.05116	1.12625	1.16722	-0.587007
Q15269	PWP2_HUMAN	Periodic tryptophan protein 2 homolog	1.87766	1.82002	1.75668	1.13079	0.964277	1.25169	1.58778	1.52582	1.4139	0.524449	0.842062	0.745404	1.37611	1.07152	1.26009	0.090046	-0.0621765	0.851684	0.523992	-0.0973573	0.687128	1.43043	1.52159	1.55751	0.627667	0.905608	0.765528	-0.423782	0.621376	0.542467	-0.586932
P40925	MDHC_HUMAN	Malate dehydrogenase, cytoplasmic	2.61256	2.64032	2.6603	2.58232	2.92619	2.71854	2.97278	3.01783	3.09273	2.67817	2.79779	2.77989	2.0923	2.16556	2.10962	0.118511	-0.0722154	0.657739	2.15849	2.65282	2.8053	2.21967	2.12496	2.28662	0.995026	0.824857	0.645149	2.94871	3.1866	3.0304	-0.586825
P55957	BID_HUMAN	BH3-interacting domain death agonist	-2.29206	-1.95276	-2.04656	-3.01157	-2.67554	-2.49714	-1.90596	-2.27939	-1.92998	-3.65185	-3.89152	-2.45708	-4.97057	-2.62566	-2.1258	-4.40858	-4.50554	-5.79107	-3.90439	-2.84189	-6.32417	-2.11976	-1.95637	-2.16664	-3.87096	-4.95172	-4.57222	-2.71402	-2.98977	-4.19445	-0.586124
Q9H0E2	TOLIP_HUMAN	Toll-interacting protein	-0.480984	-0.0704354	-0.378421	-0.606063	-0.277461	-0.440864	0.143205	-0.0651034	0.119557	-0.292668	-0.405522	-0.597906	0.329169	-0.084803	-0.049446	-1.05123	-1.14427	-0.964924	-1.18675	-3.3155	-3.05569	-0.481545	-0.467343	-0.315107	-0.917428	-1.44001	-1.20092	-1.24044	-2.99327	-2.3231	-0.585692
P02511	CRYAB_HUMAN	Alpha-crystallin B chain	1.93246	1.29768	2.44325	1.33101	1.46297	1.2469	-1.90048	-1.07952	-1.84254	1.31272	2.64548	1.78141	-2.02007	-2.23614	-3.58608	-4.11706	-3.64405	-0.806727	-3.29353	-2.11991	-1.09823	-1.07252	-0.0553238	-0.794717	-3.29273	-1.11557	-1.66641	-1.55307	-0.848843	-1.79282	-0.584533
O75964	ATP5L_HUMAN	ATP synthase subunit g, mitochondrial	1.39135	1.30837	1.3707	2.70674	1.28071	1.72606	0.982757	0.865215	1.56459	1.11063	1.27148	2.48244	2.4957	1.21553	1.26093	0.413933	0.423039	0.729721	0.87075	1.03156	0.82009	0.975101	0.59489	0.818308	1.10205	1.33325	1.29822	1.03071	1.36384	1.16535	-0.5834
P51398	RT29_HUMAN	28S ribosomal protein S29, mitochondrial	-0.475391	-0.319161	-0.665731	0.781641	0.843364	0.967037	0.0762614	0.0871294	0.0243539	0.442767	0.0817523	0.242171	0.808585	1.07178	0.377721	-0.133695	-0.800474	-0.780995	-1.05351	-0.960022	-0.334145	0.775172	0.675327	0.520769	0.196967	0.251491	0.153406	0.342066	0.366172	0.345023	-0.583146
P06132	DCUP_HUMAN	Uroporphyrinogen decarboxylase	1.27523	1.40578	1.64882	1.69984	1.51238	1.65251	1.28736	1.41857	1.20097	1.4616	1.67991	1.572	1.06783	1.5288	1.47977	-0.710488	0.535562	0.571771	0.801685	0.205416	0.889779	0.829843	0.782241	0.893106	1.25272	1.23074	1.47247	0.957865	1.88369	1.9698	-0.582985
P17987	TCPA_HUMAN	T-complex protein 1 subunit alpha	3.32423	3.33329	3.36009	3.42677	3.24909	3.43892	2.81948	2.69284	2.5489	2.82223	2.822	2.86172	3.48782	3.53676	3.50943	2.14304	2.48328	2.27565	3.02258	3.00227	3.11314	3.09021	3.12137	2.98725	2.90644	2.49213	2.67512	3.70297	3.74316	3.6717	-0.582394
P49411	EFTU_HUMAN	Elongation factor Tu, mitochondrial	4.58269	4.66504	4.714	4.63936	4.73854	4.63095	4.20923	4.22918	4.21817	4.39427	4.60285	4.45807	3.35475	3.52688	3.58438	3.24484	3.44536	3.12518	3.45186	3.41933	3.5733	4.78783	5.09156	4.95925	3.9538	4.46133	4.07775	3.42661	3.43187	3.61992	-0.582144
O43488	ARK72_HUMAN	Aflatoxin B1 aldehyde reductase member 2	-0.0262088	0.262616	0.131281	-0.795958	-0.837837	-0.494695	-0.731488	-1.04338	-0.605325	0.0831198	-0.117012	0.176971	-0.0291903	0.00719782	0.0397731	-1.43283	-1.79104	-1.21873	-0.808033	-4.06265	-4.79232	-0.952543	-0.869239	-0.924185	-1.64246	-3.92121	-1.42765	-3.9903	-5.03617	-5.33675	-0.581131
Q9NWW5	CLN6_HUMAN	Ceroid-lipofuscinosis neuronal protein 6	-1.03526	-1.46661	-1.19184	-1.11529	-1.22995	-0.90733	-0.0546128	0.067352	0.260367	-0.584034	-0.386113	-0.269408	-1.09617	-0.832198	-1.51352	-3.39293	-2.73533	-3.36706	-1.64865	-2.27716	-2.8641	-1.43207	-0.597451	-0.980768	-2.43394	-0.838199	-1.69004	-0.746551	-0.445018	-0.202546	-0.580367
Q9NSD9	SYFB_HUMAN	Phenylalanine--tRNA ligase beta subunit	2.28616	2.32258	2.00968	2.10017	2.27695	2.20367	2.58381	2.43328	2.25837	2.31111	1.96896	2.21167	2.58348	2.23293	2.00597	1.81677	1.52007	1.81049	1.5609	1.08229	1.11235	2.05589	1.86968	1.91093	2.1175	1.83894	1.96693	1.81556	1.83052	1.21804	-0.580144
Q5JTH9	RRP12_HUMAN	RRP12-like protein	0.740026	1.14281	0.982608	0.304214	0.24428	0.616186	0.159904	-0.233062	0.416317	0.234292	0.451328	0.562741	-0.102425	0.696617	0.611543	-0.729689	-0.158271	-0.232621	-0.612812	-0.573691	-0.392698	0.809156	1.26547	1.12297	-0.0552619	0.287754	0.39725	0.0370919	-0.601948	-2.48521	-0.577137
P24666	PPAC_HUMAN	Low molecular weight phosphotyrosine protein phosphatase	2.14797	2.25215	0.457607	1.68988	1.53205	1.52809	2.1859	1.96911	0.812074	-0.0366982	1.26331	1.27518	2.00735	2.30938	1.41959	-0.318489	0.872222	-0.360462	1.19804	0.632697	0.294191	1.60024	1.83709	1.75645	1.54357	0.732587	-0.153724	1.57935	1.44358	1.3533	-0.575061
O14929	HAT1_HUMAN	Histone acetyltransferase type B catalytic subunit	0.874382	0.840546	0.880359	0.571737	0.639957	0.771293	-0.578376	-0.256259	-0.201091	-0.00703886	-0.134505	-0.0550372	1.39316	1.22194	1.15478	0.286004	-0.478563	0.0107873	-0.0262059	-0.374235	-0.13185	0.438563	0.100746	0.137342	0.547742	0.0798884	0.34418	0.44306	0.314128	0.483425	-0.572197
P38919	IF4A3_HUMAN	Eukaryotic initiation factor 4A-III	0.946759	0.75791	1.25376	1.59799	0.974268	0.951538	0.45248	0.412551	0.652316	0.450333	0.977217	0.542163	1.72838	2.22584	2.32807	0.642767	0.636846	0.359172	0.0602514	-0.41292	-0.0807814	0.152005	0.436733	0.320827	0.675356	0.509764	0.516979	0.856186	0.834578	0.740469	-0.570076
P54652	HSP72_HUMAN	Heat shock-related 70 kDa protein 2	-0.129576	-0.244049	0.173687	1.09563	1.12913	0.921837	1.25026	1.63077	1.54439	1.17922	1.84095	1.51655	1.69476	2.65233	2.79281	-0.416882	-0.782631	-0.719433	-0.543848	0.880477	0.889874	0.964908	1.40267	1.11442	1.11034	1.43501	0.872748	0.517275	0.811523	0.758424	-0.568619
P82933	RT09_HUMAN	28S ribosomal protein S9, mitochondrial	-0.733884	-0.791531	-0.860321	-0.0270118	0.106488	0.249972	-1.56154	-1.92304	-1.3965	-0.533752	-0.788113	-0.48849	-0.272275	-0.452271	-0.560699	-1.45974	-1.68474	-1.57885	-1.66776	-3.15169	-4.22055	-0.271219	-0.391113	-0.232071	-0.6746	-0.622548	-0.947602	-4.53977	-2.10076	-2.15823	-0.568612
Q9NPD3	EXOS4_HUMAN	Exosome complex component RRP41	-2.351	-1.83314	-2.19408	-3.1267	-2.3941	-2.57268	-2.76578	-2.33787	-2.55431	-3.71343	-3.31246	-2.70243	-2.55024	-2.1217	-2.14466	-7.06659	-3.0853	-6.86344	-2.71597	-3.80137	-3.158	-2.46472	-2.35965	-2.06118	-2.87792	-1.72094	-2.85393	-2.71757	-3.17692	-2.0271	-0.568531
P25325	THTM_HUMAN	3-mercaptopyruvate sulfurtransferase	-1.23369	-0.95908	-1.61358	-0.961039	-0.627265	-0.586764	-0.0407204	-0.483641	-0.639465	-0.499189	-1.19578	-0.476052	-0.585704	-1.43684	-1.78658	-4.22306	-1.48054	-1.90748	-0.382452	-3.74471	-4.25675	-0.216995	-0.570313	-0.347964	-3.72601	-4.32368	-4.15072	0.644033	-4.21489	-2.21634	-0.567805
P31689	DNJA1_HUMAN	DnaJ homolog subfamily A member 1	1.017	0.952036	0.782087	1.17065	1.27979	1.31194	1.53927	1.01545	1.09421	1.55991	1.50265	0.897585	1.36503	1.03287	0.78314	0.41316	0.164724	0.712446	0.905691	0.239043	0.842036	1.48073	0.806951	1.09186	1.17081	0.495639	0.245931	1.61087	1.29558	1.04033	-0.567176
Q969X6	CIR1A_HUMAN	Cirhin	-0.700239	-0.505248	-0.945536	-0.57195	-0.402952	-0.707535	-0.362129	-1.10731	-0.421306	-0.69483	-1.18397	-0.925553	-0.993123	-1.21739	-1.96154	-1.67199	-2.30003	-2.11521	-0.656528	-1.25197	-1.34084	-0.346812	-0.686644	-0.471621	-1.05256	-1.66237	-1.14585	-1.04869	-1.17673	-1.31437	-0.566482
Q07812	BAX_HUMAN	Apoptosis regulator BAX	0.789426	0.907733	0.622963	-0.100407	-0.0597738	0.140289	-0.76724	-0.891743	-1.3822	0.890203	0.23468	0.686079	1.36436	0.76839	0.755323	-1.1201	-0.922346	-0.687564	0.0908569	-3.20791	-4.64754	0.428093	-0.154069	-0.253845	0.640849	0.305332	0.28488	-1.61488	-2.82737	-3.11321	-0.565498
O43776	SYNC_HUMAN	Asparagine--tRNA ligase, cytoplasmic	3.43128	3.48372	3.76859	3.0422	2.94243	3.02408	1.97407	2.09651	2.43622	2.35379	2.77947	2.49893	2.74924	3.13855	3.20269	1.75891	1.86556	2.49318	1.82029	2.79779	2.81651	2.78538	3.33192	3.00196	2.73679	3.18953	3.10094	2.06978	2.3054	2.01367	-0.565414
Q14690	RRP5_HUMAN	Protein RRP5 homolog	0.747133	0.534697	0.483874	-0.0905332	0.301517	0.220918	0.633346	0.610407	-0.0924624	0.459398	-0.177749	0.0143069	0.984966	0.280357	0.139394	-0.325103	-0.229516	-0.148425	0.405552	-0.387411	-0.82052	0.531824	0.760169	0.836747	-0.0939739	-0.24344	-0.542127	-0.230748	0.219345	0.399647	-0.561324
Q7Z7H8	RM10_HUMAN	39S ribosomal protein L10, mitochondrial	-1.29639	-1.30556	-1.37085	-1.2671	-0.795045	-0.81708	-1.60257	-1.99482	-1.80312	-1.19345	-1.3547	-1.27179	-1.39028	-1.39613	-1.72666	-2.01727	-2.51317	-2.4724	-1.98122	-6.68437	-4.56897	-0.888027	-1.17673	-1.11224	-1.99676	-1.83137	-2.04406	-3.90293	-3.41616	-4.29518	-0.561061
Q8TD55	PKHO2_HUMAN	Pleckstrin homology domain-containing family O member 2	-0.143876	-0.086578	-0.171174	-0.414565	-0.213324	-0.4277	0.924949	0.656147	0.662031	0.532776	0.101815	0.492357	0.727976	0.387698	0.256066	-1.02847	-0.939171	-0.920132	-0.334805	-0.950226	-0.822016	-0.0258456	-0.737843	-0.468239	-0.649657	-1.17903	-0.787906	-1.00831	0.343297	0.265742	-0.559068
P52292	IMA1_HUMAN	Importin subunit alpha-1	3.32937	3.34092	3.16696	3.2387	3.33165	3.25145	3.31344	3.18545	3.29034	2.6051	2.46929	2.5563	3.40103	3.34122	3.18102	2.14174	2.01675	2.18814	2.91781	3.13072	3.23175	2.89518	2.6813	2.85053	2.42418	2.62038	2.25107	2.40048	3.45035	2.43033	-0.559049
P98082	DAB2_HUMAN	Disabled homolog 2	-0.140778	-0.521272	-1.37784	-0.534065	0.0577905	0.122248	-1.12507	-0.891603	-0.496991	0.471154	0.469095	0.653769	0.686061	0.599034	0.415848	-0.320684	-0.973266	-1.01843	-1.00311	-2.16343	-0.98544	0.982856	0.78706	0.813978	0.371653	-0.584352	0.205779	0.382169	-1.52275	-0.787305	-0.558334
P04350	TBB4A_HUMAN	Tubulin beta-4A chain	-1.29425	-0.854897	-0.533918	2.00465	2.16853	1.98254	-1.02089	-0.644799	-1.11167	0.836936	1.37971	1.1273	0.284934	-0.0234688	0.0131014	-0.984801	-3.38496	-1.27389	-0.612253	0.0998276	0.0784886	0.914517	1.36788	1.17234	-0.555876	-2.2682	-2.27703	0.691767	1.56369	1.59432	-0.556885
P49354	FNTA_HUMAN	Protein farnesyltransferase/geranylgeranyltransferase type-1 subunit alpha	-1.65071	-0.99307	-1.06255	-1.93963	-0.594945	-0.883699	-4.41983	-1.38186	-2.47305	-1.79918	-1.95084	-1.51026	-2.49665	-2.29874	-2.50727	-3.11602	-2.50818	-6.34403	-2.4234	-3.8945	-5.69999	-2.93671	-4.50667	-3.97877	-2.45082	-4.65487	-2.30929	-2.7107	-2.82046	-3.63912	-0.556783
Q92979	NEP1_HUMAN	Ribosomal RNA small subunit methyltransferase NEP1	1.60411	1.52532	1.40121	1.12151	1.19718	1.2292	1.38913	1.3063	1.29073	0.793474	0.463699	-0.0570874	1.01626	0.685657	0.558321	0.350982	0.0240414	-0.184846	0.570449	0.248545	0.349827	1.40864	1.1037	1.34094	0.666287	0.555347	0.572758	0.893736	0.760661	0.670046	-0.555602
O75874	IDHC_HUMAN	Isocitrate dehydrogenase [NADP] cytoplasmic	2.10137	2.12729	2.13867	3.91898	3.5802	3.92112	2.74562	2.51751	2.80746	3.17594	3.17584	3.23589	3.08563	3.10157	3.12787	2.02132	1.99787	2.50062	2.72095	3.15666	3.12113	3.30811	3.46822	3.40791	1.35645	0.966349	1.18759	1.77305	2.06477	1.99581	-0.555257
Q13523	PRP4B_HUMAN	Serine/threonine-protein kinase PRP4 homolog	-1.27741	-1.44681	-1.60424	-0.696727	-0.78476	-0.873836	-1.5083	-1.7044	-1.75898	-1.51741	-1.87161	-1.43925	-0.89304	-1.56532	-1.51513	-2.3069	-2.40098	-2.35668	-1.20397	-3.58994	-4.09144	-1.68554	-2.31185	-1.67333	-1.89465	-1.51569	-2.1255	-1.85537	-1.87765	-0.606047	-0.554059
Q9Y5P4	C43BP_HUMAN	Collagen type IV alpha-3-binding protein	-2.11975	-3.5402	-2.15594	-1.68434	-1.25771	-1.59848	-2.09853	-2.10233	-6.37259	-1.12681	-1.3809	-0.977996	-0.861127	-0.880687	-1.34244	-5.39146	-3.91312	-2.81178	-4.45678	-1.89921	-1.98832	-0.527711	-0.767786	-0.536408	-1.96561	-3.77448	-2.09558	-1.70646	-2.26936	-1.44278	-0.55403
P16930	FAAA_HUMAN	Fumarylacetoacetase	1.09789	1.37121	1.46049	0.707404	1.23503	1.1949	1.03335	1.36297	1.5745	0.676328	0.912536	1.1761	0.656383	1.24998	1.32645	0.97551	-0.652388	0.662698	0.463232	-0.289673	-0.0164026	0.595776	0.741339	0.324461	-0.194718	-0.0638264	-0.81763	0.911492	1.13127	0.994546	-0.553941
O00541	PESC_HUMAN	Pescadillo homolog	1.18409	1.4019	1.26058	0.655578	0.773033	0.798973	1.37653	1.29288	1.33307	0.480237	0.370417	0.481122	0.790368	0.61752	0.404529	-0.11389	-0.627691	-0.51093	-0.290611	0.233708	0.0493238	1.02471	1.11208	1.17192	0.371442	0.477622	0.224723	1.34523	1.06757	1.17105	-0.551226
P21283	VATC1_HUMAN	V-type proton ATPase subunit C 1	0.491495	-0.00122856	0.563098	0.702941	0.649548	0.767898	0.688722	0.884017	0.696417	0.867101	1.32672	1.09419	0.457423	0.718197	0.800813	-0.202956	-0.146051	-0.114154	0.145813	0.690715	0.473066	-0.106914	0.319246	-0.100837	-0.403691	0.0948384	-0.59749	0.595283	0.630438	0.134732	-0.550948
Q9Y606	TRUA_HUMAN	tRNA pseudouridine synthase A, mitochondrial	-0.860329	-0.488189	-0.948169	-1.07516	-0.909913	-0.987679	-0.825157	-0.988255	-0.924365	-0.973963	-1.64197	-1.08599	-1.02048	-1.5213	-1.50904	-3.56732	-1.7123	-1.75632	-2.96954	-4.82126	-5.04149	-0.960757	-1.1997	-1.11368	-1.20896	-1.1238	-1.25329	-3.20252	-3.15512	-3.4158	-0.550286
Q9UIL1	SCOC_HUMAN	Short coiled-coil protein	-1.53523	-1.87232	-1.647	-3.66748	-1.54731	-1.88369	-1.95679	-4.45905	-2.6562	-1.01696	-1.1041	-1.07144	-0.568817	-0.901181	-2.17666	-3.55424	-4.34141	-3.56617	-1.16997	-2.8353	-2.51024	-0.870254	-1.25534	-4.09852	-0.987342	-1.45865	-3.32397	-2.83959	-2.40215	-3.92881	-0.549879
P50395	GDIB_HUMAN	Rab GDP dissociation inhibitor beta	3.76817	3.70746	3.81008	2.77947	2.93367	2.91308	3.41322	3.40355	3.39872	3.80511	3.75231	3.84794	3.75499	3.52008	3.63859	2.92495	2.7424	3.01546	3.70134	2.92732	2.28102	3.5654	3.54233	3.97654	3.36646	2.91311	3.2866	2.23821	2.65955	2.28132	-0.54886
P22102	PUR2_HUMAN	Trifunctional purine biosynthetic protein adenosine-3 [Includes: Phosphoribosylamine--glycine ligase	3.85268	3.76844	3.77954	2.42574	2.16423	2.36927	3.13377	3.1708	3.03304	2.50998	2.36945	2.49501	3.48505	3.26602	3.21827	2.35316	1.82068	2.16612	2.2335	1.56127	1.54119	2.60855	2.61605	2.78769	2.81834	2.47213	2.72607	2.10649	2.40262	2.1739	-0.548549
Q9BY44	EIF2A_HUMAN	Eukaryotic translation initiation factor 2A	-0.155306	-0.052874	-0.305813	0.287008	-0.114104	-0.0672997	-0.000307031	-0.149213	-0.106219	0.0345256	-0.29606	-0.292115	0.471797	0.322065	0.372945	-0.205835	-0.900116	-0.279701	-2.12025	-2.03521	-1.17702	0.028305	0.0600086	0.227094	0.0757895	-1.68668	-0.550553	-0.0449371	-0.919434	0.310626	-0.547273
P06865	HEXA_HUMAN	Beta-hexosaminidase subunit alpha	0.94819	1.27692	1.15621	0.810991	0.482387	1.12338	1.45237	1.03029	1.61994	0.899393	1.04067	1.09239	1.27416	0.885226	1.05109	-0.242394	0.0328552	0.062267	0.434678	1.13274	0.858469	0.911775	1.20035	1.06411	-0.527556	-0.0388048	0.0324519	0.91518	1.58623	1.55002	-0.546792
Q9BVG4	PBDC1_HUMAN	Protein PBDC1	-0.990892	-1.31732	-1.02681	0.450069	0.722323	0.456858	-0.563916	-0.981242	0.302456	-0.051988	-0.253259	0.199012	-0.00100964	0.0294039	0.228202	-1.18876	-3.07053	-3.26924	-2.276	0.466653	0.412701	-0.383331	-0.398104	-0.685369	-1.51803	-1.02551	-1.65265	0.372685	0.54577	0.492693	-0.546699
O94826	TOM70_HUMAN	Mitochondrial import receptor subunit TOM70	1.90526	1.74736	1.86984	2.07226	1.82807	2.18187	1.91678	1.92339	1.77503	2.1574	2.00448	1.86256	1.82269	2.02603	2.11494	1.95756	1.66506	1.56277	2.01606	1.53243	1.45741	2.18317	2.39885	2.06633	1.38699	1.81866	1.62573	1.27472	1.38548	1.37768	-0.546329
Q9BW92	SYTM_HUMAN	Threonine--tRNA ligase, mitochondrial	-0.845955	-0.876097	-2.66497	0.0281079	0.0902697	-0.0410959	-0.667048	-1.10197	-1.68491	-0.540583	-2.69821	-1.78521	-0.173006	-0.564521	-0.643898	-1.97249	-3.24649	-2.4931	-0.888965	-1.62843	-1.30391	-0.241794	-0.565312	-0.159719	-1.58434	-1.49654	-1.7945	-0.551468	-0.315242	-1.85239	-0.5416
Q99447	PCY2_HUMAN	Ethanolamine-phosphate cytidylyltransferase	-0.526888	-0.573208	-1.01667	-0.435479	-0.881677	-0.622803	-1.06214	-1.09328	-1.09679	-1.10445	-1.0442	-0.700032	0.24988	-0.473119	-0.424409	-1.03637	-2.35323	-0.934027	-1.60278	-0.381151	-0.340523	-0.488671	-1.0058	-1.04156	-1.51016	-2.36885	-1.5509	-0.98816	-0.753681	-0.96875	-0.541199
O43396	TXNL1_HUMAN	Thioredoxin-like protein 1	2.13575	2.10972	2.14834	1.52904	1.74782	1.57246	1.22315	1.32449	1.27824	1.58325	1.7752	1.68208	1.9054	2.03765	2.06869	0.895332	0.911511	1.13477	0.89477	1.18536	1.11215	0.897527	1.33956	1.15375	1.92681	2.22035	1.931	0.90766	1.10127	1.38923	-0.541036
Q9NW13	RBM28_HUMAN	RNA-binding protein 28	0.504733	0.614466	-0.582202	-0.28467	0.285931	-0.683738	-0.0749499	0.355516	-0.247389	0.534804	0.314891	0.590784	0.622011	0.573254	0.26927	-0.350037	-0.704847	-1.02402	0.550961	0.654673	0.258999	0.659522	-0.031101	0.629448	-1.00297	-1.04395	-1.102	-0.342048	-0.494185	-0.174788	-0.54062
Q9P1F3	ABRAL_HUMAN	Costars family protein ABRACL	-2.38374	-1.92522	-1.84279	-0.0421966	0.601954	0.462269	-0.749161	-1.96422	-6.6549	-2.0746	-2.0297	-2.02509	-5.67785	0.486205	1.26355	-3.96622	-3.71425	-3.69948	-0.155358	-4.52048	-4.81179	-1.22362	-1.10306	1.17658	-3.66061	-3.94991	-5.58427	-3.40155	-4.02637	-4.2925	-0.539718
P40926	MDHM_HUMAN	Malate dehydrogenase, mitochondrial	5.76847	5.61188	5.73367	5.42021	5.65456	5.59876	6.16929	6.14065	6.29272	5.43173	5.50557	5.48553	5.13261	5.16969	5.15837	4.81444	5.00276	4.82568	4.71667	4.85254	4.89775	5.88589	5.94838	5.95263	4.20213	4.58479	4.28293	4.60077	4.7199	4.75614	-0.538601
P30084	ECHM_HUMAN	Enoyl-CoA hydratase, mitochondrial	3.1639	3.43208	3.4321	3.1925	2.50908	2.54572	3.18982	3.07219	2.97507	3.82356	3.69848	3.70865	3.28413	3.28916	3.09576	2.92445	2.64246	2.54388	2.85607	2.245	2.12068	3.61282	3.22955	3.68985	3.26152	3.34845	2.86361	2.08151	2.32084	2.17847	-0.538045
O43148	MCES_HUMAN	mRNA cap guanine-N7 methyltransferase	-1.28513	-1.22915	-1.41505	-2.73695	-2.87829	-2.53027	-3.80072	-3.36132	-2.55275	-3.35073	-3.15861	-3.7042	-2.01521	-3.6676	-1.9468	-2.69596	-4.39922	-4.25245	-3.86948	-3.64914	-3.49538	-2.03634	-2.45545	-2.05577	-3.51097	-2.9207	-3.0876	-3.53205	-1.73727	-3.65437	-0.537464
P09960	LKHA4_HUMAN	Leukotriene A-4 hydrolase	1.32048	1.55693	1.52676	0.2988	0.805065	0.212246	0.904368	1.14292	1.04548	1.21582	1.42881	1.25029	1.34392	1.63505	1.74227	0.0914564	-0.112928	0.0603461	1.14953	1.42454	1.36587	1.17698	1.55284	1.49043	0.992317	1.20367	1.1639	0.401239	0.732232	0.888053	-0.537152
Q12765	SCRN1_HUMAN	Secernin-1	1.2054	1.07879	1.21313	0.643388	0.572806	0.576991	-2.07965	-1.62674	-1.59438	0.179153	0.470892	0.360009	1.18891	1.61047	1.43499	-0.0163894	0.389792	0.701116	-1.0931	-1.71997	-2.37781	1.3348	1.1725	1.2513	-0.641442	-0.742011	-0.515372	0.552132	0.695084	0.49193	-0.53617
Q9UQ88	CD11A_HUMAN	Cyclin-dependent kinase 11A	-2.31416	-2.57058	-2.12413	-2.2323	-4.73822	-2.36409	-5.65254	-5.06981	-4.2467	-2.74967	-2.37588	-2.82894	-2.74955	-4.25981	-1.82148	-5.31752	-2.61249	-4.59148	-4.79093	-6.20405	-4.51843	-2.25025	-5.76002	-2.15447	-5.3111	-2.39637	-4.93444	-2.9809	-6.16223	-3.81522	-0.53596
Q9Y5X3	SNX5_HUMAN	Sorting nexin-5	0.12817	0.128578	-0.516344	-0.665779	-0.146162	-0.461737	-1.02383	-1.43722	-1.34514	-0.484644	-0.874904	-0.305058	-0.348611	-1.28613	-1.28741	-2.48509	-2.77941	-2.47418	-3.31103	-1.24107	-1.2826	-1.84609	-2.68376	-2.47196	-1.58116	-2.09037	-1.99109	0.0283166	-0.0160411	0.0458673	-0.53555
P55039	DRG2_HUMAN	Developmentally-regulated GTP-binding protein 2	-0.971992	-1.35011	-1.59906	-0.979297	-1.01114	-0.811379	-1.8654	-1.84067	-2.06944	-1.46704	-2.50795	-1.97363	-1.52248	-1.47944	-1.71416	-4.19676	-3.7168	-2.22772	-1.34221	-0.764284	-0.698146	-1.47284	-1.63824	-1.57227	-3.10322	-2.54008	-1.87701	-2.40986	-2.64886	-4.27073	-0.534447
Q03154	ACY1_HUMAN	Aminoacylase-1	2.03457	1.95226	1.94827	0.123236	0.429927	0.181375	0.471301	0.379942	0.00658421	1.08426	1.44687	1.31756	1.08621	1.32873	1.36375	0.144449	-0.963061	-0.0855542	1.04868	1.60359	1.5675	2.17424	2.38955	2.19182	-0.0184269	0.18105	0.174866	1.07617	0.87447	1.23795	-0.534272
P18669	PGAM1_HUMAN	Phosphoglycerate mutase 1	4.31005	4.2822	4.4239	2.92284	3.22833	2.8871	3.53159	3.7369	3.62528	3.9819	4.25002	4.09717	3.48533	3.84209	3.89388	2.63102	2.96689	3.21814	3.71038	3.64732	3.67731	3.87717	4.09797	4.09538	3.2625	3.57556	3.45921	3.28999	3.52475	3.31315	-0.534123
P82912	RT11_HUMAN	28S ribosomal protein S11, mitochondrial	-0.338205	-0.454513	-0.585466	-0.337703	-0.268795	-0.41255	-0.549288	-0.706287	-0.352342	-0.29851	-0.204836	-0.214428	-0.25604	-0.560991	-0.417351	-2.47067	-0.391951	-1.64749	-0.714791	-3.54647	-4.58491	-0.456198	-0.679094	-0.220677	-4.13023	-0.12863	-0.173925	-1.34496	-1.72439	-0.850536	-0.533553
O75390	CISY_HUMAN	Citrate synthase, mitochondrial	3.88873	3.68039	3.59682	4.53212	4.44027	4.66062	4.0517	3.90614	3.98508	4.24946	3.99932	4.21209	3.56079	3.22479	3.09027	3.36664	3.08146	3.06594	3.33047	3.46161	3.46893	3.85584	3.78197	3.82481	3.63221	3.23583	3.59771	3.54175	3.50526	3.63044	-0.533486
Q8IZ83	A16A1_HUMAN	Aldehyde dehydrogenase family 16 member A1	-1.27282	-1.16406	-1.33717	-1.60565	-1.33071	-1.40792	-1.30031	-1.72441	-1.37227	-0.435387	-0.609269	-0.613243	-0.920175	-0.763749	-0.794177	-1.88705	-2.48047	-2.20932	-1.41561	-1.19432	-1.38593	-1.56094	-1.46191	-1.60957	-1.32482	-1.17922	-1.18488	-2.69883	-3.35193	-3.14865	-0.532946
P08195	4F2_HUMAN	4F2 cell-surface antigen heavy chain	3.74605	3.78268	3.58982	5.06399	5.06849	5.31876	3.87289	3.57528	3.93085	4.30388	4.11876	4.37469	4.74385	4.45887	4.50691	4.18337	3.99113	4.0599	4.1799	3.35118	3.36633	5.10773	5.12119	5.2695	3.23503	3.40137	3.19241	2.98195	3.29539	2.94516	-0.532774
O75608	LYPA1_HUMAN	Acyl-protein thioesterase 1	1.33132	1.45304	1.42526	1.70162	1.07982	1.78609	1.09373	0.932844	1.51514	1.19223	0.944494	1.10133	1.27956	1.09655	1.22791	0.355687	0.625529	0.997889	0.632216	0.703728	0.696419	0.603335	0.68829	0.454892	0.270478	0.152059	0.121657	1.15906	1.04043	-0.93873	-0.53262
P37840	SYUA_HUMAN	Alpha-synuclein	1.98871	2.92203	1.92702	2.98121	3.28893	3.10298	2.20908	1.26807	0.711792	2.05606	2.17552	2.84484	2.29024	3.16312	2.29958	0.367946	0.730669	1.01364	2.36428	2.98977	3.04589	2.33716	3.27139	3.38716	0.544149	0.740528	-1.27497	2.9911	3.08721	2.92224	-0.531529
Q9BZE4	NOG1_HUMAN	Nucleolar GTP-binding protein 1	1.18186	1.13608	1.24778	0.176005	1.13147	0.997137	1.23376	1.25947	1.27549	1.02133	1.21428	0.994239	0.753799	0.740651	0.903655	0.040481	0.481203	0.445573	0.623673	0.342434	0.803832	1.27911	1.2637	1.20468	0.766061	0.321111	0.97429	0.183925	-0.0821912	0.753786	-0.530983
P12235	ADT1_HUMAN	ADP/ATP translocase 1	0.264774	0.384676	0.0927452	2.55301	2.72915	2.91553	0.712124	0.631131	0.902209	1.7612	1.5132	1.80434	0.239646	-0.0183822	-0.413	-0.497378	-0.68087	-0.141259	1.7548	0.216298	0.021911	1.17153	0.755025	1.09044	-0.582881	-0.94554	-0.918618	-1.26245	-0.526623	-0.196623	-0.530183
Q9Y303	NAGA_HUMAN	Putative N-acetylglucosamine-6-phosphate deacetylase	-3.50261	-3.12919	-4.45205	-1.90413	-2.44525	-2.1477	-2.15791	-3.5507	-2.40832	-1.76236	-1.98682	-1.93658	-3.11818	-3.40999	-3.97024	-3.68267	-6.1449	-4.8658	-2.77748	-4.08963	-4.66306	-1.95058	-4.21133	-1.9911	-3.35708	-3.66062	-5.60035	-2.17539	-1.67983	-3.2387	-0.527585
Q9BXK5	B2L13_HUMAN	Bcl-2-like protein 13	1.02745	1.49562	1.19342	2.33221	2.38257	2.40973	1.56471	1.24188	1.44395	1.37702	1.10437	1.06551	1.21664	1.00485	1.07848	1.04518	0.725121	0.825905	1.03814	-0.339648	-0.505169	2.61425	2.64244	2.59664	0.762697	0.819031	0.777045	0.061853	0.219162	-0.171149	-0.526884
Q9Y5J1	UTP18_HUMAN	U3 small nucleolar RNA-associated protein 18 homolog	-2.17498	-2.34583	-1.82351	-2.01318	-1.70117	-2.1076	-2.28656	-1.90256	-1.92511	-1.7722	-1.88127	-1.88854	-2.92386	-1.91005	-2.08061	-2.84035	-2.52194	-3.33369	-3.04329	-2.27016	-2.29996	-2.00355	-1.57627	-2.09877	-2.63899	-1.92542	-2.13872	-2.76714	-2.32473	-3.73898	-0.526862
Q13867	BLMH_HUMAN	Bleomycin hydrolase	-0.838302	-0.809473	-0.340732	-1.09997	-1.09765	-1.25904	-2.8329	-1.72467	-2.58044	-2.05657	-1.68302	-1.97143	-0.908252	-0.115567	-0.266179	-1.68312	-2.38124	-2.57794	-2.12812	-2.60584	-2.63097	-2.33558	-0.833116	-1.19128	-0.530294	-1.09227	-1.03233	-2.64397	-2.69863	-2.08258	-0.525659
P08237	K6PF_HUMAN	ATP-dependent 6-phosphofructokinase, muscle type	1.51492	1.49873	1.65229	1.11037	1.30208	0.771926	0.705832	0.869056	0.811749	1.15523	1.42143	1.31547	1.14004	1.55144	1.36089	-0.479298	0.334108	0.900642	1.62481	1.68442	1.709	1.57912	1.89557	1.92665	0.133795	1.01263	0.415277	-0.0796147	0.887182	1.23265	-0.523579
Q13011	ECH1_HUMAN	Delta(3,5)-Delta(2,4)-dienoyl-CoA isomerase, mitochondrial	1.01091	0.955828	0.899909	0.94442	1.02835	0.971956	1.10069	1.0621	0.976531	1.22602	1.34483	1.30967	1.05145	1.02225	0.907296	0.637025	0.468189	-0.529706	0.6628	0.671407	0.758621	0.832	0.847268	0.820653	0.437361	0.741928	-0.15972	1.21526	1.84707	1.39198	-0.522314
P00568	KAD1_HUMAN	Adenylate kinase isoenzyme 1	1.23587	0.954939	1.20834	0.819706	1.25381	1.20888	0.932045	1.01166	0.885628	0.981466	-0.0674526	0.86007	1.42506	1.6259	1.71304	-1.237	1.23851	0.927765	1.32437	0.0461249	0.0645857	1.39961	1.61369	1.32115	0.403058	0.591554	1.00502	-0.287827	-0.216199	-0.192022	-0.521768
Q9BVJ6	UT14A_HUMAN	U3 small nucleolar RNA-associated protein 14 homolog A	0.0911715	-0.372756	-0.480198	-0.563652	-0.493176	-0.5176	-0.135548	-0.00260319	-0.0765325	-0.772941	-0.97433	-0.380909	0.0913941	-0.284774	-0.447502	-0.768004	-1.10141	-1.29597	-1.00009	-3.10918	-1.40915	0.0899084	0.270532	0.0438679	-0.387049	-0.609739	-0.982514	-0.562303	-0.818469	-1.42263	-0.521646
P61077	UB2D3_HUMAN	Ubiquitin-conjugating enzyme E2 D3	-1.07662	-0.301125	-0.371994	-1.32261	-0.628931	-0.626956	-1.85757	-1.28021	-1.35631	-0.914395	-0.62973	-0.513044	-1.28935	-0.886505	-1.08035	-4.37093	-2.51913	-1.48037	-0.652103	-4.59553	-3.05137	-0.475671	-1.21942	-0.125456	-1.17296	-1.10624	-1.00293	-6.18834	-2.41908	-5.32862	-0.52152
Q96IR7	HPDL_HUMAN	4-hydroxyphenylpyruvate dioxygenase-like protein	-0.0636227	-0.214612	-0.202005	0.726119	0.694491	0.955921	-2.7721	-3.98765	-2.67925	-2.10138	-1.96041	-1.73001	-2.03369	-2.42251	-2.76371	-3.05456	-3.13217	-0.973941	-1.95224	-2.96285	-3.00136	-0.679921	-1.16711	-1.65471	-1.96115	-3.19388	-2.59851	-1.59418	-2.90735	-3.38148	-0.521244
Q9BTM9	URM1_HUMAN	Ubiquitin-related modifier 1	-1.20425	-0.983176	-1.28418	-1.63605	-1.31867	-1.5908	-1.80698	-2.14229	-1.67981	-2.25287	-4.1631	-1.93562	-0.641289	-0.530852	-0.677468	-4.67362	-5.18624	-3.09097	-1.3626	-1.18917	-0.881955	-0.492101	-0.54874	-0.460597	-1.49209	-1.24368	-1.34951	-1.70587	-2.78225	-1.4238	-0.521027
O95573	ACSL3_HUMAN	Long-chain-fatty-acid--CoA ligase 3	2.85736	2.69159	2.76502	2.41094	2.35706	2.64186	2.35355	2.27536	2.2183	2.55274	2.72758	2.6266	1.98517	1.96047	2.02836	1.39655	1.70261	1.68839	2.87704	2.5505	2.84733	3.10035	3.21942	3.26078	1.24999	1.63995	1.51982	1.6981	1.73144	1.80267	-0.520362
Q9H4A4	AMPB_HUMAN	Aminopeptidase B	0.987888	0.863874	1.09937	1.14802	1.04245	1.39935	1.38103	0.938693	1.4912	1.7052	1.4705	1.51668	2.15011	2.05078	1.5711	-0.078818	-0.148146	0.599788	1.53164	2.22514	2.25082	2.07973	2.16043	2.24645	-0.0959175	0.318132	0.016666	1.48849	1.68998	1.31773	-0.517825
Q8N183	MIMIT_HUMAN	Mimitin, mitochondrial	1.56897	1.44315	1.31978	1.33196	1.43586	1.46642	0.815	0.904165	0.911175	1.73604	1.66251	1.74134	0.734401	0.69363	0.507993	0.437301	0.451181	0.462959	0.37706	0.266798	0.294219	0.566086	0.339863	0.448937	1.3663	0.98608	1.0342	0.802955	0.844795	0.771222	-0.51772
Q9H0S4	DDX47_HUMAN	Probable ATP-dependent RNA helicase DDX47	1.07492	1.59873	1.17622	1.7064	1.65804	1.8826	1.571	1.47102	1.62272	0.534154	0.473152	0.886616	1.58346	1.32832	0.98982	0.589589	-0.0366944	-0.0568064	0.833227	0.135223	0.461789	1.39679	1.02055	1.34607	1.26319	1.49576	1.16382	-0.107598	0.862173	-0.544955	-0.517193
O94966	UBP19_HUMAN	Ubiquitin carboxyl-terminal hydrolase 19	-2.41227	-1.33641	-1.63134	-1.95413	-2.30403	-1.23442	-3.82791	-3.55126	-2.54847	-3.01544	-3.00308	-3.13858	-1.44799	-1.67812	-1.0377	-2.05583	-3.49754	-2.69175	-3.97987	-4.85331	-4.31371	-1.40188	-0.947323	-1.10794	-2.67737	-2.3397	-3.86744	-5.46301	-4.08341	-1.49912	-0.516437
P78417	GSTO1_HUMAN	Glutathione S-transferase omega-1	2.96285	2.78263	3.07778	2.8528	2.45821	2.61903	2.55119	2.83775	2.49883	3.69603	3.69996	3.61778	2.96247	3.18172	3.23385	1.62164	2.04698	2.27881	3.1032	3.8878	3.74343	2.94412	3.23515	2.9822	1.61799	1.16117	1.33827	1.91705	2.37839	2.59921	-0.514333
Q14137	BOP1_HUMAN	Ribosome biogenesis protein BOP1	1.90548	1.88861	1.59758	2.04295	1.82336	1.92863	1.9913	2.03545	2.11024	1.47583	2.03842	1.18948	1.4692	1.17481	1.38768	1.46906	1.16784	0.714038	0.405984	0.73256	0.66752	1.20363	1.26817	1.58686	0.858802	0.808921	0.695845	1.57219	1.79389	1.02455	-0.513248
Q9P0U1	TOM7_HUMAN	Mitochondrial import receptor subunit TOM7 homolog	-0.664917	-2.12336	-0.795624	-0.125053	-0.352528	-0.710578	-0.995504	-0.933776	-1.02729	-1.19608	-0.0917006	-1.13939	-2.63461	-0.945593	-0.617176	-7.00057	-1.27466	-2.2908	-1.34449	-4.67451	-4.71028	-1.19052	-0.207938	-1.33297	-1.61703	-0.375736	-0.638254	-5.2798	-5.66591	-4.31264	-0.512724
P60174	TPIS_HUMAN	Triosephosphate isomerase	5.65865	5.8955	5.73151	5.41789	5.65739	5.5069	5.9304	5.98361	6.06261	5.34182	5.40784	5.44548	5.21981	5.2904	5.20561	4.89842	4.70411	5.1644	5.51744	4.59508	4.67676	5.49084	5.34532	5.63806	5.30413	5.14802	5.18858	5.06392	5.02541	5.07778	-0.511298
Q96P48	ARAP1_HUMAN	Arf-GAP with Rho-GAP domain, ANK repeat and PH domain-containing protein 1	-1.52893	-1.79173	-1.96375	-1.20929	-1.70555	-0.965923	-1.38534	-1.78914	-1.58975	0.51127	0.277928	0.488099	-0.865938	-0.9594	-1.25539	-1.82953	-3.55377	-1.38374	-0.783431	-0.928915	-0.753022	-0.894717	-1.07769	-1.25854	-3.4267	-1.79379	-2.43514	-2.10504	-2.58696	-2.03593	-0.511054
P06396	GELS_HUMAN	Gelsolin	3.14778	3.17829	3.46634	2.08583	2.10817	1.79194	2.38327	2.18251	2.22251	2.1446	2.53742	2.41361	3.21581	3.36633	3.50296	1.76305	1.07287	1.35728	3.34969	3.22812	3.17826	2.1377	2.51181	2.34316	1.24389	1.34695	1.40921	2.40157	2.41137	2.3017	-0.511022
P49406	RM19_HUMAN	39S ribosomal protein L19, mitochondrial	0.714616	0.132324	-1.09426	0.417674	0.540974	0.567034	0.484303	-0.323112	0.0224316	0.365207	0.122961	0.322447	0.546832	0.31973	0.431521	-0.110883	-0.164339	-0.197953	-0.321234	-0.123816	0.135194	0.400145	0.226199	0.622656	-0.430069	0.0843897	-0.81328	0.142366	-0.0970821	0.252319	-0.510481
Q02790	FKBP4_HUMAN	Peptidyl-prolyl cis-trans isomerase FKBP4	2.42645	2.33381	2.68095	2.31618	1.88472	2.10036	2.49914	2.54159	2.22814	1.06176	1.78505	1.50956	1.29842	1.39269	1.60075	0.468676	0.482457	0.344531	0.932751	1.73767	1.77941	1.02913	1.3698	1.00539	0.886636	1.47813	1.20233	1.05026	0.985183	0.98322	-0.509511
Q6IAA8	LTOR1_HUMAN	Ragulator complex protein LAMTOR1	-1.47837	-0.621392	-1.13342	-0.261829	-0.175647	-0.0118272	-1.07857	-1.09003	-0.96017	0.492509	0.683686	0.781724	-0.354854	-0.00102823	-0.408868	-0.740426	-1.26499	-0.681482	-0.855607	-3.39313	-2.01542	-0.0676952	-0.100997	0.140719	-0.924411	-0.349061	-0.801844	-2.46085	-1.81627	-3.25348	-0.508686
P61764	STXB1_HUMAN	Syntaxin-binding protein 1	-0.259247	-0.149663	0.0713048	1.31735	1.37947	1.12079	-1.40152	-1.45763	-0.900006	-1.13278	-0.969832	-0.332345	-0.976751	0.976233	0.270471	-0.616615	-1.88943	-2.51282	0.630996	0.418581	0.573073	1.01937	1.16276	0.956323	-0.914672	-1.30471	-0.724357	-1.04944	-0.361439	-1.34869	-0.508524
Q53H82	LACB2_HUMAN	Beta-lactamase-like protein 2	0.219254	0.109467	-0.139219	-0.240371	0.00473988	-0.0511827	-0.303037	-0.391556	-0.468052	-0.321973	-0.469592	-0.238178	-0.207085	-0.692393	-0.847702	-1.04469	-1.41175	-1.1932	-1.00125	-0.723944	-0.828923	-0.359921	-0.659477	-0.612767	-1.98515	-2.85842	-2.36389	0.360398	0.274406	0.380168	-0.508415
Q99497	PARK7_HUMAN	Protein deglycase DJ-1	3.91655	3.76177	3.79169	2.65605	2.69944	2.59961	3.27149	3.29951	3.13339	3.78751	3.8684	3.88897	3.81685	3.86229	3.60415	2.54646	2.41262	2.86361	3.56798	3.26575	3.44677	3.32151	3.28855	3.25619	2.27526	1.78388	2.0297	3.76668	3.8054	3.78974	-0.508378
Q13085	ACACA_HUMAN	Acetyl-CoA carboxylase 1	-2.35568	-1.55068	-1.355	-2.04116	-2.48848	-2.46082	-2.16701	-3.61034	-2.82142	-2.63399	-3.35351	-2.30497	-1.31091	-0.781836	-2.32743	-2.77566	-3.11739	-2.95513	-1.73276	-3.80482	-2.9129	-1.25126	-1.35759	-3.32406	-3.2308	-4.00379	-2.12791	-2.49086	-2.19791	-2.74275	-0.508281
Q15477	SKIV2_HUMAN	Helicase SKI2W	-1.78491	-6.02242	-2.24094	-3.01187	-2.44016	-2.421	-2.51918	-2.44679	-2.6158	-2.20325	-2.25035	-2.31289	-3.67317	-3.90688	-6.48774	-6.94986	-7.61801	-6.47715	-2.93337	-6.55211	-7.59629	-2.03619	-1.99556	-2.17861	-2.01631	-2.26034	-2.15474	-4.82031	-5.70691	-4.80836	-0.508015
Q9HAV4	XPO5_HUMAN	Exportin-5	-0.251582	0.0806866	0.0414217	-0.140984	0.397946	0.321319	0.272734	0.147709	0.324227	-0.236221	-0.709274	-0.416513	0.37442	0.206604	0.08997	-1.02465	-1.48733	-0.791578	0.0892997	-4.0331	-2.75201	0.768798	0.716365	0.927458	-0.0260562	0.0144737	0.10247	-2.12199	-1.66497	-2.49922	-0.507173
Q8NFH3	NUP43_HUMAN	Nucleoporin Nup43	-0.234779	-0.20575	-0.448223	-0.481417	-0.652376	-0.496536	-0.904475	-1.04185	-0.861799	-1.22914	-1.32549	-1.18925	-0.048422	-0.522357	-0.547757	-1.17775	-1.14708	-1.37184	-1.74779	-1.35914	-0.7495	-0.518823	-0.736785	-0.427559	-0.779331	-1.63654	-0.7886	-0.212578	-0.0576362	-0.973343	-0.506685
Q15392	DHC24_HUMAN	Delta(24)-sterol reductase	-1.2763	-0.237859	-1.12852	1.20919	1.05156	1.2419	-0.0617985	-0.0624324	-0.296694	0.822027	0.680513	0.502552	0.88049	0.815339	0.377109	-1.07191	-0.399756	-0.395472	-2.52319	-0.408369	-0.298826	1.06633	1.41595	0.912228	-1.96883	-0.287312	-1.33145	0.953952	0.91851	1.06055	-0.505871
O60749	SNX2_HUMAN	Sorting nexin-2	-0.18274	-0.632119	-0.571672	-0.706848	-0.622951	-0.780109	-0.776523	-0.887687	-0.780568	-0.429623	-0.498647	-0.313173	-0.0806758	-0.387628	-0.414342	-1.40286	-1.55828	-1.12102	-0.711738	-0.261744	-0.0781206	-0.782687	-1.26316	-1.15561	-0.469239	-1.42695	-0.589529	-0.848256	-0.83978	-0.793373	-0.501229
Q14166	TTL12_HUMAN	Tubulin--tyrosine ligase-like protein 12	1.3747	1.32967	1.42008	1.53348	2.11229	2.07312	2.40164	2.20701	2.37798	2.29527	2.30897	2.19669	2.57673	2.01612	1.49689	0.556329	0.331694	0.744037	2.63233	2.08102	1.98952	3.04658	2.70731	3.00481	0.475373	1.01042	1.49623	2.16008	2.17002	2.04732	-0.500367
Q7L2E3	DHX30_HUMAN	Putative ATP-dependent RNA helicase DHX30	-0.310993	-0.685903	-0.552291	-0.239178	-0.482963	-0.352133	-1.13381	-1.37234	-0.970942	0.00846669	-1.10743	0.0722117	-0.244264	0.243312	-0.811714	-1.28766	-1.04608	-1.04448	-0.987488	-0.293302	-0.91669	-0.681888	-0.881487	-1.25699	-0.644029	-2.44625	-0.909433	-1.6527	-1.46257	0.00498561	-0.500201
A1L0T0	ILVBL_HUMAN	Acetolactate synthase-like protein	1.18716	1.02149	1.48649	0.573649	0.401757	0.63149	0.45622	0.323339	0.401746	1.96011	2.44843	2.07407	1.1519	1.44985	1.61732	-0.129562	0.610202	-0.420096	1.17575	-0.823537	-1.50659	0.255333	0.589164	-0.0891325	0.906115	1.72697	1.42221	-0.786579	-1.49785	-1.41931	-0.49955
Q9H7B2	RPF2_HUMAN	Ribosome production factor 2 homolog	-0.478433	0.00122856	-0.157569	-0.416428	-0.308974	0.0910097	-0.621729	-0.823015	-0.380161	-0.904554	-1.37226	-0.891563	-0.695742	-0.953225	-0.877857	-1.42817	-1.77343	-1.54206	-0.931524	-2.0937	-4.81191	-0.782681	-0.832189	-0.669606	-0.86921	-0.695353	-0.569629	-1.56644	-1.65112	-2.59259	-0.499221
Q16543	CDC37_HUMAN	Hsp90 co-chaperone Cdc37	1.73298	1.66761	1.62082	1.11236	1.29111	1.10326	1.866	1.82434	1.92034	1.32761	1.27311	1.37162	1.89849	1.76451	1.76401	1.01617	0.948889	1.25989	1.37211	1.05399	0.939214	1.95825	1.84044	2.03571	1.5734	1.41851	1.34511	1.26303	1.16457	1.12505	-0.498726
O75431	MTX2_HUMAN	Metaxin-2	-0.187741	0.01307	-0.428236	-0.388839	-0.531259	0.0657259	-0.390215	-0.470879	-3.75648	-0.0761919	-0.208874	0.0517461	-0.791809	-0.417002	-2.53853	-3.6158	-1.69874	-2.85708	-1.9515	-4.51072	-6.53868	0.39493	0.390621	-5.41865	-3.25493	-0.340893	-0.587906	-5.17836	-5.07372	-3.40297	-0.497924
Q96PZ0	PUS7_HUMAN	Pseudouridylate synthase 7 homolog	-2.27851	-1.4217	-1.70901	-2.279	-2.74543	-2.79072	-0.983838	-1.30532	-1.45854	-2.69738	-3.00056	-2.21958	-1.49911	-1.61645	-3.20112	-3.91925	-3.87494	-5.64198	-1.90693	-1.8217	-1.83014	-2.61496	-1.8755	-1.45395	-3.86379	-2.60963	-4.00148	-2.03519	-3.54611	-3.9591	-0.497458
Q9UNF1	MAGD2_HUMAN	Melanoma-associated antigen D2	1.64649	1.80489	1.72337	1.9339	1.87806	2.05315	2.41548	2.38752	2.45663	2.2162	2.00426	2.08395	2.21544	2.12538	2.14294	-0.107856	0.0264346	-0.0768818	1.1567	1.39179	1.45474	0.862889	0.955851	1.06924	1.19011	0.939268	1.07082	3.10732	3.16865	3.21291	-0.493761
Q9H6R4	NOL6_HUMAN	Nucleolar protein 6	-0.803845	-0.508477	-1.20686	-0.980474	-1.13867	-1.03206	-0.973155	-1.14335	-1.41627	-1.07825	-1.38251	-1.26408	-0.689807	0.00351202	-1.252	-1.5205	-1.54074	-1.53643	-1.40688	-1.22965	-1.31533	0.234177	0.331857	-0.502916	-1.31224	-1.18909	-1.27577	-1.06385	-0.768621	-0.829695	-0.493606
Q96KP4	CNDP2_HUMAN	Cytosolic non-specific dipeptidase	3.98632	3.88757	3.99452	2.59732	2.74321	2.63993	3.26056	3.15969	3.12714	3.86615	3.96106	3.83869	3.749	3.7489	3.7312	2.2179	2.14045	2.40151	3.2719	3.10429	3.10125	3.2933	3.47056	3.51267	4.10705	3.9676	4.11892	2.57096	2.54894	2.52783	-0.493576
Q13405	RM49_HUMAN	39S ribosomal protein L49, mitochondrial	-0.566612	-0.800398	-0.617736	-0.614813	-0.431566	-0.541694	-1.01573	-1.28648	-1.17833	-0.692199	-1.12568	-0.940318	-0.781614	-1.35212	-1.17713	-1.12028	-1.32598	-1.73066	-1.4393	-3.43926	-4.26475	-1.50108	-1.50288	-1.3706	-1.1744	-1.4006	-1.21499	-2.49691	-2.17026	-2.55346	-0.49337
P22234	PUR6_HUMAN	Multifunctional protein ADE2 [Includes: Phosphoribosylaminoimidazole-succinocarboxamide synthase	2.99017	2.73489	3.05165	3.82355	3.84409	3.87051	3.35723	3.4526	3.43721	3.30277	3.53972	3.43167	3.54231	3.60968	3.56707	2.22824	2.36878	2.82229	3.62814	3.65785	3.67994	3.60914	3.58794	3.44723	3.34521	3.27337	3.60609	2.58769	2.69713	2.56193	-0.493063
P21796	VDAC1_HUMAN	Voltage-dependent anion-selective channel protein 1	3.89128	4.04203	3.9516	4.67345	4.47839	4.66486	3.12667	3.04239	2.9738	4.47101	4.30629	4.18741	3.86751	3.56604	3.54491	3.67601	3.41385	3.32463	3.41573	4.05218	4.01796	3.71458	3.73039	3.95149	3.51149	3.67874	3.6696	3.29778	3.62607	3.42146	-0.493047
P06748	NPM_HUMAN	Nucleophosmin	5.36382	5.0829	5.75669	5.39345	5.52209	5.40157	4.91603	4.84368	4.91285	4.95672	5.47917	5.06788	4.0566	4.85814	4.83418	3.67758	4.12676	3.73588	4.35613	2.14498	2.3801	4.48763	4.92066	4.60906	5.00058	5.83988	5.50211	2.54545	2.5879	2.55613	-0.492308
P51149	RAB7A_HUMAN	Ras-related protein Rab-7a	3.31637	3.21399	3.38894	4.57353	4.36861	4.5263	3.85317	4.02287	4.15498	4.36467	4.27541	4.35721	4.32803	4.32813	4.30413	3.95115	3.81773	3.73958	3.43114	3.80868	3.74327	4.15972	4.13017	4.19544	3.02812	2.95425	2.74188	3.58641	3.7652	3.83854	-0.490631
P23368	MAOM_HUMAN	NAD-dependent malic enzyme, mitochondrial	1.18059	1.00114	1.12886	1.22619	0.878761	1.2875	1.35452	1.05878	1.0731	1.5525	1.68106	1.55119	0.859323	0.726911	0.706307	-0.0927085	0.017767	-0.397497	0.773664	1.47231	1.49242	0.501566	0.607015	0.447999	0.405336	-0.337787	0.279733	1.24369	1.60156	0.934157	-0.489927
Q9NTJ5	SAC1_HUMAN	Phosphatidylinositide phosphatase SAC1	0.557445	0.419065	0.349037	0.578787	0.827497	1.11943	-0.0323722	-0.568148	-0.0562942	-0.0063194	-0.152036	0.0974027	0.976303	0.730602	0.857652	-0.0417395	-0.47217	0.405807	0.0934571	0.58806	0.574343	0.044389	-0.148795	0.0751809	-1.02457	-0.870907	-0.920329	0.411237	-0.0565678	0.275952	-0.489175
Q9Y315	DEOC_HUMAN	Deoxyribose-phosphate aldolase	-0.0561231	0.0802668	-1.68095	-0.687648	-0.443412	-0.475973	-1.62263	-3.74129	-1.7152	0.00110868	-0.375027	-0.162941	0.264915	-0.256511	-0.353728	-3.71651	-1.36848	-0.753355	-2.64691	0.0306824	-0.45238	-0.0475957	-1.27502	-2.05085	-3.91713	-1.126	-0.590559	-0.722064	-0.823393	-1.3291	-0.488921
Q9P287	BCCIP_HUMAN	BRCA2 and CDKN1A-interacting protein	-0.0971698	-0.331203	-0.201869	-1.02973	-1.06883	-1.24043	-1.04543	-1.3885	-1.12952	-1.14983	-1.35069	-1.23324	-0.646003	-0.530566	-0.45634	-1.46642	-1.98196	-1.2764	-1.04306	-2.4366	-1.4565	-0.871834	-0.749937	-0.627819	-0.963861	-0.837434	-0.724842	0.0969765	-1.17768	-0.417243	-0.488677
Q9UNX4	WDR3_HUMAN	WD repeat-containing protein 3	-0.00850709	0.0877492	-0.294135	-1.74766	-1.00024	-1.55064	-0.711252	-0.975442	-1.23169	-1.90843	-1.69624	-2.26134	-0.571828	-1.37897	-2.01661	-1.60407	-1.83088	-2.16779	-2.40043	-3.48962	-3.58839	-1.14164	-1.52636	-1.06143	-1.55095	-1.6537	-3.87376	-2.74563	-3.09147	-2.24018	-0.488313
P45974	UBP5_HUMAN	Ubiquitin carboxyl-terminal hydrolase 5	3.44127	3.40461	3.31803	2.40736	2.58927	2.49917	2.90356	2.86845	2.76697	2.52515	2.5398	2.58174	2.93468	2.7246	2.56021	2.08474	1.90259	2.20153	2.91921	2.71899	2.6615	2.83388	2.63321	2.68523	2.9293	2.39973	2.57212	2.3002	2.24952	2.40709	-0.487483
Q99805	TM9S2_HUMAN	Transmembrane 9 superfamily member 2	-0.00255349	-0.11653	0.226996	0.156869	1.22047	1.15475	0.62919	0.377985	0.614878	0.542875	1.0527	0.3357	0.716416	0.932258	1.05261	0.236605	0.289704	-0.203811	0.266134	0.63997	0.369314	0.624035	0.836096	0.639466	0.226755	0.258217	-0.0582354	0.193934	0.701007	-0.0551029	-0.486851
P19338	NUCL_HUMAN	Nucleolin	5.20154	5.26273	5.18744	5.58555	5.68878	5.66359	5.59217	5.54979	5.57572	5.15741	5.08125	5.16142	5.06574	4.94716	4.87873	4.73908	4.57827	4.45385	4.88077	5.15219	5.10381	4.93812	4.93675	5.03903	4.90762	5.02171	4.85557	4.54259	4.72099	4.51127	-0.48683
Q16740	CLPP_HUMAN	ATP-dependent Clp protease proteolytic subunit, mitochondrial	0.825724	0.34098	1.042	0.8316	1.1347	0.689681	0.884833	0.991882	0.918955	1.00797	0.708694	0.615158	0.637229	0.845187	-0.783698	-1.95497	0.0940623	-3.39934	0.255875	1.29546	0.578359	0.326671	0.253969	-0.55086	-0.553772	0.416822	-1.69126	0.655504	1.052	0.861898	-0.484939
P00846	ATP6_HUMAN	ATP synthase subunit a	0.312739	0.102818	0.240032	0.565834	0.55802	0.693368	0.201036	0.154338	0.09753	0.531655	0.50158	0.42947	0.389719	0.464523	0.353924	-0.558696	-0.159664	-0.536297	-0.57508	-0.244568	-0.0787183	-0.254931	-0.189106	-0.450739	-0.0394546	0.351146	0.108907	0.19011	-2.48445	0.286863	-0.484928
P52701	MSH6_HUMAN	DNA mismatch repair protein Msh6	-0.793508	-0.903198	-0.649342	-1.52446	-1.10009	-1.30118	0.000310576	-0.0653561	-0.160928	-1.34484	-1.49131	-1.61518	-0.872081	-0.749233	-0.775247	-1.88289	-2.48999	-4.67529	-0.0387729	-3.63253	-4.14069	-1.18448	-0.744441	-0.780855	-0.927922	-0.795173	-0.788974	-2.75685	-2.16152	-1.59386	-0.483159
O60271	JIP4_HUMAN	C-Jun-amino-terminal kinase-interacting protein 4	-2.24973	-1.50578	-2.0042	-1.70892	-2.05489	-1.07588	-1.89261	-5.46423	-1.90104	-1.19399	-1.33266	-1.00569	-2.15815	-2.16394	-2.10058	-4.89705	-2.46589	-1.84511	-2.32574	-3.0832	-3.25715	-2.05536	-1.62145	-1.8754	-4.96729	-2.04143	-1.71832	-0.944706	-1.56308	-3.51186	-0.483101
Q9NUQ9	FA49B_HUMAN	Protein FAM49B	1.58475	1.34634	1.63259	1.2241	1.47884	1.1809	0.621565	0.724848	0.893415	1.21354	1.75012	1.29039	0.722408	0.929814	1.10283	-0.0119397	0.269829	0.552589	1.32109	1.41715	1.46809	0.771736	1.19761	0.966267	0.47242	0.657022	0.476042	1.38026	1.76074	1.60889	-0.483074
Q9NPL8	TIDC1_HUMAN	Complex I assembly factor TIMMDC1, mitochondrial	-2.84935	-3.46291	-2.52478	-1.43952	-1.35637	-5.1728	-2.86542	-4.60046	-4.56387	-1.83546	-1.85323	-1.76019	-2.34	-1.8835	-1.73511	-3.49306	-6.03733	-4.74712	-3.95992	-2.50804	-3.94981	-2.2491	-3.24155	-1.76113	-5.90484	-4.38338	-2.63522	-0.832893	-0.798146	-0.524552	-0.482925
P56182	RRP1_HUMAN	Ribosomal RNA processing protein 1 homolog A	0.181998	-0.135067	-0.169377	-0.397666	-0.987775	-0.278801	0.261937	0.16384	-0.0978077	0.159736	-0.0373836	0.16214	0.119798	-0.474893	-0.275796	-1.31369	-1.32882	-1.04749	-0.621841	-0.681645	-0.400162	-1.01358	-1.18977	-1.1878	-0.35598	-0.950484	-0.656617	-0.286633	-0.498832	-0.361155	-0.482317
P52815	RM12_HUMAN	39S ribosomal protein L12, mitochondrial	1.92221	1.42033	1.85017	3.18838	2.81281	2.99752	1.95259	1.83902	1.79301	2.10746	2.21047	2.29883	2.1801	2.08157	2.50915	1.3251	2.03646	1.69637	1.15516	2.02671	1.92141	2.10498	2.29256	2.10983	1.91023	2.0239	1.83575	1.92701	2.37956	2.44	-0.482201
P35219	CAH8_HUMAN	Carbonic anhydrase-related protein	1.03547	0.650105	0.395728	0.0679322	0.144604	0.123067	-0.538291	0.286068	0.232839	-0.327557	-0.534563	-0.509272	1.05572	0.835029	0.825516	-0.241351	-0.59425	-0.377347	-0.837353	0.573337	-1.68537	0.388701	0.236761	0.506562	-2.0834	-1.92591	-2.4986	0.686244	1.0413	0.72928	-0.481909
P50897	PPT1_HUMAN	Palmitoyl-protein thioesterase 1	-0.314616	-0.147095	-0.301398	-0.724733	-0.481929	-0.853468	-0.464089	-0.498343	-0.424108	0.0357445	-0.0230408	-0.0307806	-0.330246	-0.0797898	-0.147356	-1.71373	-1.49541	-1.41691	-3.98651	-0.40282	-1.33776	-0.763826	-0.560864	-0.325869	-0.778364	-0.800464	-0.94325	0.0322275	0.358823	0.60652	-0.481644
Q96GQ7	DDX27_HUMAN	Probable ATP-dependent RNA helicase DDX27	0.8178	0.988461	0.760329	0.621389	0.978554	0.663374	1.25593	1.10643	1.19611	0.628485	0.560712	0.64944	0.639399	0.206337	0.101322	-0.329824	-0.193913	-0.0446244	0.22217	0.387312	0.277297	1.12109	1.07124	1.05428	0.814065	0.224464	0.450307	0.872517	0.96775	0.393689	-0.481642
O95563	MPC2_HUMAN	Mitochondrial pyruvate carrier 2	-1.71872	-0.719082	-0.834074	-1.37363	-1.24497	-0.880313	-2.56259	-3.06736	-1.31348	-0.487335	-0.616652	-1.35743	-0.787863	-2.1002	-1.15338	-1.88694	-3.34615	-1.84235	-0.832309	-1.28226	-1.23124	-0.85437	-0.811275	-0.918992	-2.6256	-1.93083	-1.97143	-0.980156	-0.157402	-0.906379	-0.480276
P68036	UB2L3_HUMAN	Ubiquitin-conjugating enzyme E2 L3	1.50054	1.7633	1.65368	1.45293	1.95438	1.6757	1.97283	1.8986	1.86592	0.651464	0.645451	0.650574	2.03627	2.06373	1.83398	0.419804	0.319419	0.799298	1.69535	-1.54653	-1.58459	2.33135	2.2049	2.44745	1.16938	1.04091	1.06421	-1.61292	-1.39217	-2.40985	-0.477913
P42704	LPPRC_HUMAN	Leucine-rich PPR motif-containing protein, mitochondrial	4.42556	4.38493	4.4274	4.77393	4.60841	4.581	4.90886	4.66781	4.91306	4.22485	4.19184	4.32704	4.51915	4.4178	4.29361	3.95744	4.02604	3.91888	4.28617	4.60917	4.4735	4.36823	4.55447	4.50947	3.87942	4.05582	3.86499	3.87562	3.9351	3.97142	-0.475774
Q03701	CEBPZ_HUMAN	CCAAT/enhancer-binding protein zeta	-0.465569	0.615932	0.227045	0.269587	0.4935	0.461098	0.847072	0.510733	0.629014	0.629502	-0.266647	-0.259363	-0.276888	-0.891368	-0.0285605	0.116955	-1.37519	-0.480144	-0.364557	-0.837626	-1.05782	0.791474	0.433913	0.682055	-0.521003	-1.33187	-0.495183	-0.290157	-1.51906	-0.874817	-0.475682
P36871	PGM1_HUMAN	Phosphoglucomutase-1	2.69352	2.31362	2.84072	2.5527	2.52442	2.34366	1.60986	1.95545	1.80427	1.79656	2.24463	1.85968	2.44444	3.09979	3.17159	0.685873	1.22607	1.26233	2.9867	3.30283	3.36793	2.14717	2.56235	2.21551	1.24744	1.72529	1.76685	2.24515	2.4757	2.38469	-0.475573
Q3KQV9	UAP1L_HUMAN	UDP-N-acetylhexosamine pyrophosphorylase-like protein 1	-0.329496	-0.0205987	-0.236673	0.868806	1.24883	1.11879	-0.713203	-0.316974	-0.821047	-1.39067	-0.542999	-0.834029	1.84851	1.99734	1.64687	-0.74541	-0.97795	-1.44944	1.00367	0.47489	0.336987	-0.16409	-0.372672	-0.437207	-0.854156	-0.507776	-0.910336	-0.326685	0.0988748	-0.314451	-0.475003
Q9H9B4	SFXN1_HUMAN	Sideroflexin-1	1.82583	1.75372	1.7035	2.37484	2.49314	2.44459	1.44124	1.25882	1.55244	2.02253	2.12558	2.22444	1.40756	1.31916	0.951972	1.77448	1.60284	1.36885	-0.993252	-1.35381	-0.352828	2.09423	2.19645	2.20165	0.855536	1.37932	1.15484	1.16604	1.27753	1.24056	-0.473829
Q13938	CAYP1_HUMAN	Calcyphosin	3.52965	3.5861	3.52316	-0.337599	-0.00127051	-0.158376	-0.15811	-0.584297	-0.653651	2.31569	2.32949	2.33825	-0.626814	-0.648099	-0.23985	-0.932257	-0.583498	-0.997682	0.538651	-0.193026	-0.249375	0.0192244	0.408345	0.226781	-0.896463	0.0703154	-0.733634	1.35197	0.247314	-0.0462519	-0.47374
Q96BI1	S22AI_HUMAN	Solute carrier family 22 member 18	0.0923355	-0.154382	-0.918315	-1.0381	-0.935693	-0.934051	0.406254	0.0850501	0.242479	-1.07234	-1.41544	-1.13441	-0.771943	-1.23809	-1.22046	-2.83215	-1.34061	-1.26051	-1.47439	-2.80589	-2.97513	-1.17888	-0.992973	-1.12432	-1.98475	-1.82192	-2.14016	-3.24849	-2.62012	-1.15776	-0.473294
P30049	ATPD_HUMAN	ATP synthase subunit delta, mitochondrial	-0.7463	0.17098	-0.123016	-0.81875	-0.255824	-0.368007	-0.972153	-4.91889	-3.15114	-1.08373	-0.775702	-0.826721	-1.18229	-0.737496	-0.731931	-1.48514	-1.57774	-2.12172	-1.58735	-5.26971	-1.9818	-1.24649	-0.812455	-0.547738	-0.72633	-0.566194	-1.48256	-1.42348	-2.51596	-1.71981	-0.473285
P30085	KCY_HUMAN	UMP-CMP kinase	1.59604	1.26239	1.45029	0.920645	0.449713	1.24829	0.408918	0.401577	0.267972	0.917352	1.07378	1.12005	1.531	1.41837	0.705944	-0.795806	-0.437371	-1.07194	1.57656	1.49277	1.44442	1.24413	-0.273704	0.660865	0.00964519	-1.36253	1.12134	1.51776	1.74459	1.82273	-0.47321
Q96IU4	ABHEB_HUMAN	Alpha/beta hydrolase domain-containing protein 14B	0.466336	0.0242521	0.53647	1.21131	1.18447	1.1838	-0.847176	-1.23678	-0.549433	-0.252737	0.300328	0.0233869	0.208656	0.409491	0.393892	-0.586411	-2.7026	-0.727117	0.255846	0.748333	0.878117	0.65407	1.25944	0.977916	0.641479	0.193212	0.487048	0.438065	0.561039	0.566646	-0.472615
Q08752	PPID_HUMAN	Peptidyl-prolyl cis-trans isomerase D	-0.331123	-0.0125207	-0.433963	-0.110571	0.232492	-0.0439455	-0.679555	-0.832876	-0.994145	-0.413583	-0.838968	-0.697129	0.310224	-0.127364	-0.156108	-0.161982	-2.08724	-1.37778	-0.340044	-0.502219	-0.316627	0.39467	0.208727	0.412627	-0.928752	-0.883202	-0.786627	0.496851	0.507765	0.424956	-0.472395
Q9H3K6	BOLA2_HUMAN	BolA-like protein 2	1.21082	1.45246	1.12781	0.275837	0.661004	0.478694	-0.46984	-0.419	-1.01939	0.270587	0.0971838	0.328756	-0.651669	-0.837553	-1.65484	-0.95202	-0.429429	-1.07227	-0.417347	-0.637452	-0.470591	1.10997	0.786512	1.14993	-1.15613	-1.33008	-1.37054	0.165055	0.44573	0.506543	-0.471442
P33316	DUT_HUMAN	Deoxyuridine 5'-triphosphate nucleotidohydrolase, mitochondrial	2.24345	2.40131	2.31394	1.65926	1.86053	1.74668	2.69457	2.47716	2.66062	1.56288	1.60508	1.5885	1.89275	1.83024	1.5009	0.113522	-0.00707573	0.196115	1.78229	0.526964	0.449173	1.47163	1.59647	1.65298	1.81761	2.03214	1.91838	-1.1363	-1.65164	-1.49664	-0.471125
P82921	RT21_HUMAN	28S ribosomal protein S21, mitochondrial	-1.27318	-1.6071	-1.27351	-1.15548	-1.25052	-1.20876	-1.62646	-1.50109	-1.65258	-2.88129	-1.17557	-1.59284	-2.29991	-1.5777	-1.77038	-3.23198	-1.56051	-3.72877	-2.57892	-4.19194	-4.60034	-1.80143	-0.976597	-1.49553	-1.60973	-0.884617	-1.16032	-4.59837	-3.47083	-3.28295	-0.471022
O00154	BACH_HUMAN	Cytosolic acyl coenzyme A thioester hydrolase	0.359209	0.038289	-0.171972	-0.954183	-1.13654	-1.05709	-0.414436	-3.16783	-0.494063	-0.200796	-0.360376	-0.0613089	-0.125074	-0.314032	-0.592621	-4.01353	-4.39171	-1.30893	-0.103812	-0.582113	-0.194034	-0.26677	-4.94532	-0.284286	-0.888015	-1.78201	-2.34242	-2.48802	-0.284383	-0.0651617	-0.470427
Q9H5Q4	TFB2M_HUMAN	Dimethyladenosine transferase 2, mitochondrial	0.0948545	-0.0219937	0.000347177	-0.428523	-0.514379	-0.394275	-0.495923	-0.295325	-0.665012	-0.8252	-0.589692	-0.539672	-0.197734	-0.135016	-0.0046941	-1.36024	-0.68294	-1.31844	-0.720114	-5.75692	-4.83448	0.201149	0.500258	0.363392	-0.600345	-0.113886	-0.267271	-2.28188	-2.3532	-3.23942	-0.470145
P06737	PYGL_HUMAN	Glycogen phosphorylase, liver form	1.60785	1.63565	1.26516	1.10137	1.5401	1.33559	3.04983	3.12063	2.94381	3.17255	3.16065	3.27537	3.59453	3.4418	3.43777	1.21828	1.52913	1.22234	1.79298	1.47418	1.73595	3.22719	3.08841	3.02213	2.23453	2.02129	1.8549	2.45516	2.15531	2.27578	-0.468403
P68104	EF1A1_HUMAN	Elongation factor 1-alpha 1	5.73954	5.5469	6.09795	5.46921	5.46033	5.39388	5.82559	5.7745	5.65564	5.40821	6.00751	5.62846	5.38571	5.78808	5.64312	4.52022	4.97296	4.86492	6.24409	5.00383	5.08499	5.66496	5.55434	5.48001	5.6675	5.80794	5.65914	4.42274	4.36845	4.47188	-0.46824
Q8TAT6	NPL4_HUMAN	Nuclear protein localization protein 4 homolog	-0.887491	-1.09172	-1.08045	-0.625123	-0.579722	-0.567936	-1.51414	-1.81834	-1.53829	-0.896393	-1.15161	-1.25175	-0.207683	-0.65874	-0.808645	-1.04565	-1.33527	-1.15738	-0.936167	-2.25298	-3.65684	-0.768794	-1.10448	-0.824814	-1.38192	-1.54222	-1.60243	-3.27456	-3.30634	-3.88612	-0.467367
O94832	MYO1D_HUMAN	Unconventional myosin-Id	-0.357488	-0.0515685	-0.409975	0.376646	0.619873	0.408423	-1.19062	-1.11419	-0.88668	-0.135066	0.00247729	-0.0395112	-0.0520302	0.0810075	0.0794159	-1.00393	-2.15837	-1.06482	0.104767	-0.725085	-0.935329	-3.96349	-1.69617	-0.838928	-2.18813	-1.52987	-1.68205	-0.48462	-0.715867	-1.82322	-0.467342
Q9Y250	LZTS1_HUMAN	Leucine zipper putative tumor suppressor 1	-0.598152	-0.194292	-0.615448	-3.03012	-2.93386	-4.30991	0.54226	0.394929	0.517706	-0.422058	-0.513544	-0.667791	-0.315607	-0.525885	-0.711347	-3.30242	-4.00388	-3.06409	-0.702332	-3.7846	-1.68801	-1.07973	-0.321133	-0.022468	-3.01955	-1.24051	-2.54126	-0.491751	-1.87252	-2.59369	-0.467333
Q9UBE0	SAE1_HUMAN	SUMO-activating enzyme subunit 1	1.48173	1.27389	1.72849	1.59265	1.57017	1.41368	1.1321	1.17414	1.01384	0.723734	1.10686	0.725974	1.26243	1.51302	1.61637	0.988271	1.32871	0.913553	0.903244	0.419578	0.707174	1.54562	1.67741	1.42831	0.930155	1.26774	1.09059	0.851716	0.0888262	-0.120286	-0.466406
Q9H0A0	NAT10_HUMAN	N-acetyltransferase 10	-0.715336	-0.531961	-0.517974	-0.367071	0.287904	-0.102603	-0.39023	-0.329442	-0.419439	-0.638118	-0.425465	-0.567775	-0.616172	-0.509876	-0.360777	-0.995031	-0.936137	-1.09674	-0.755761	-0.541281	-1.1132	-0.12335	0.0740125	-0.370511	-0.588857	0.108127	-0.229937	-0.798307	-0.503502	-0.609862	-0.466376
P18858	DNLI1_HUMAN	DNA ligase 1	-2.51054	-2.34559	-2.6061	-2.47955	-1.92755	-2.2017	-2.82003	-2.74358	-3.06908	-2.26406	-2.66139	-2.60242	-2.14031	-2.55548	-2.37316	-2.13857	-4.08234	-4.59351	-3.87741	-4.21959	-5.48029	-3.28357	-3.2061	-4.99403	-2.32023	-2.2549	-2.6045	-4.9066	-4.14024	-3.68809	-0.466122
Q9UI09	NDUAC_HUMAN	NADH dehydrogenase [ubiquinone] 1 alpha subcomplex subunit 12	-1.32556	-1.27701	-1.05615	-3.1922	-0.365132	-0.801567	-1.8335	-0.867821	-1.16949	-1.96563	-0.867048	-1.46952	-2.0161	-1.16119	-0.597102	-2.493	-1.89107	-4.20376	-4.09372	-2.06055	-2.63966	-2.34525	-1.41035	-1.83163	-1.93425	-0.326183	-1.46264	-2.5503	-2.76323	-3.89512	-0.464496
P10619	PPGB_HUMAN	Lysosomal protective protein	0.203459	0.353458	0.304178	1.11123	0.806482	0.934952	0.390877	0.450476	0.506391	-0.28452	-0.652412	-0.443894	0.611005	0.62285	1.10294	-0.000205179	-0.260138	-0.191881	-0.994332	0.257156	-0.28141	0.768862	0.670922	0.699512	0.242743	-0.0519461	0.342793	-0.265042	-0.134636	0.165333	-0.463569
Q7Z3T8	ZFY16_HUMAN	Zinc finger FYVE domain-containing protein 16	0.389627	-0.865712	-0.483935	-0.165347	-0.496707	-0.271953	-0.541157	-0.781391	-1.15726	1.22465	1.33043	1.21811	-0.930682	-1.13511	-1.26117	-1.96475	-2.0815	-0.681072	-0.36351	-0.96044	-0.988251	-0.896759	-0.933814	-1.12395	-1.4409	-1.25333	-1.40133	0.709685	-0.10437	-0.424178	-0.463219
Q9NYY8	FAKD2_HUMAN	FAST kinase domain-containing protein 2	-1.52059	-1.72183	-1.34128	0.0657215	-1.6595	-0.929497	-2.71154	-2.11776	-2.39187	-1.48567	-1.08664	-1.56629	-1.72537	-2.29766	-0.850936	-2.9413	-1.91603	-2.12987	-1.70082	-0.717573	-2.79351	-0.467806	0.294723	-0.811941	-2.67354	-1.88529	-1.48473	-0.860796	-1.62702	-1.48319	-0.462383
Q7Z7F7	RM55_HUMAN	39S ribosomal protein L55, mitochondrial	-2.40196	-3.2714	-1.35597	-1.29377	-1.60079	-2.00043	-3.83537	-2.20051	-2.18545	-3.22825	-0.954745	-2.34193	-3.58436	-1.92796	-1.8617	-4.62552	-2.20874	-4.56582	-3.86353	-3.04496	-3.52448	-2.42379	-0.776826	-2.01886	-4.244	-0.934852	-1.75604	-5.38293	-3.79859	-2.50746	-0.460813
Q00796	DHSO_HUMAN	Sorbitol dehydrogenase	-0.891486	-0.349014	-1.29111	-1.12832	-0.381073	-0.823972	-0.154238	0.157332	0.0120919	0.580394	0.541716	0.497773	0.300231	0.338571	0.164468	-2.01582	-0.658275	-1.24966	0.235791	0.161373	0.576872	0.208383	-0.00683211	0.0103267	-1.90699	-1.24902	-2.07112	-0.344264	-0.867046	-1.45921	-0.460344
Q9Y2Q9	RT28_HUMAN	28S ribosomal protein S28, mitochondrial	-1.24777	-1.46224	-1.48042	-0.577187	-0.617397	-0.709017	-1.16779	-1.14495	-1.25179	-1.38817	-1.10487	-1.50814	-1.72655	-0.765105	-0.848048	-3.26252	-2.10435	-1.85431	-2.0472	-0.447599	-0.530474	-1.11132	-0.586758	-1.21498	-3.91244	-0.932085	-1.19406	-1.36748	-1.92457	-2.28662	-0.460263
Q9Y3D0	MIP18_HUMAN	Mitotic spindle-associated MMXD complex subunit MIP18	0.116756	-0.108193	-0.479354	-1.38972	-1.33941	-1.11917	-1.2247	-1.18522	-1.38388	-0.492032	-0.829736	-0.646905	-0.818804	-1.21097	-1.53991	-1.63063	-2.43169	-1.49921	-0.620408	-1.15034	-1.06335	-0.244273	-0.694475	-0.685111	-0.914048	-1.24482	-1.11251	-0.426235	-0.607113	-0.552736	-0.459706
P38646	GRP75_HUMAN	Stress-70 protein, mitochondrial	5.34439	5.10256	5.26025	6.04071	5.98257	6.06654	4.90306	4.85761	4.94596	5.42325	5.58661	5.50526	4.78071	4.85242	4.91419	4.85625	5.03986	4.81376	4.02638	5.09406	4.7285	4.66271	4.84006	4.73238	4.74052	4.88841	4.85635	4.18683	4.33673	4.39979	-0.45961
Q9NSE4	SYIM_HUMAN	Isoleucine--tRNA ligase, mitochondrial	1.45703	1.74122	1.62525	1.63076	1.95341	1.96122	0.771616	1.10485	1.16257	1.35622	1.06711	1.61389	1.22762	1.42869	1.49569	1.57124	1.33814	0.747521	0.69839	1.08104	1.12839	2.37274	2.08974	2.29655	0.606506	0.996421	1.11098	1.42243	1.80144	1.8739	-0.458007
O00743	PPP6_HUMAN	Serine/threonine-protein phosphatase 6 catalytic subunit	-0.723958	-0.588265	-0.922375	-1.65385	-1.24607	-1.24624	-1.32333	-1.07467	-1.29579	-1.40987	-1.46742	-1.37215	-1.02556	-1.19195	-1.51301	-2.07503	-5.81721	-1.39391	-1.04087	-1.23266	-1.46571	-1.32763	-1.82164	-1.06552	-2.98516	-0.626282	-2.22591	-1.66602	-0.619081	-2.48636	-0.457395
P35580	MYH10_HUMAN	Myosin-10	4.1152	4.04541	4.08793	3.63411	3.81119	3.71069	5.16033	5.19351	5.0341	3.96017	3.96142	3.89238	4.50661	4.51242	4.42281	2.72022	2.67139	2.56551	4.08163	3.92229	3.85735	4.53052	4.67357	4.70417	3.18983	3.31185	3.19823	4.89735	5.00924	4.9302	-0.456698
Q9NPH2	INO1_HUMAN	Inositol-3-phosphate synthase 1	1.16291	1.09911	0.899187	-0.302454	0.523215	1.14799	2.37057	2.07511	2.20271	1.5549	1.16841	1.45652	1.48645	0.870614	-0.342066	-0.373391	-1.16295	-1.00962	1.27031	-0.675961	-0.662431	1.7627	1.38992	1.48743	1.19889	0.980984	1.00073	0.879206	1.13554	0.247634	-0.455966
P84077	ARF1_HUMAN	ADP-ribosylation factor 1	-1.35033	-2.55345	-2.56694	-1.38727	-2.19955	-2.14847	-1.71943	-1.95178	-3.17072	-0.726898	-0.340651	-0.890272	-1.97345	-0.972131	-2.59381	-1.60268	-2.45194	-5.55437	-0.426463	-5.9755	-5.68299	-2.02722	-2.22532	-2.75742	-2.78022	-1.45797	-1.86147	-3.88409	-3.58444	-5.00072	-0.455503
P07686	HEXB_HUMAN	Beta-hexosaminidase subunit beta	2.88058	2.9294	2.84283	2.96263	2.97753	2.92754	2.52535	2.69912	2.68451	2.89971	2.7166	2.85306	2.86809	2.61791	2.49492	2.89267	2.75396	2.42093	2.05231	2.12048	2.10776	2.57445	2.56471	2.61544	2.38785	2.57831	2.37919	2.59475	2.94414	1.89463	-0.45409
Q9BUR5	APOO_HUMAN	Apolipoprotein O	1.00912	0.895903	0.571392	0.939577	0.0615287	-0.20666	1.04242	-1.18448	-0.497329	0.165019	0.617308	-0.0413163	-0.343178	0.899271	0.758431	-1.61048	-1.42244	0.803374	0.345072	-1.18189	-1.22542	1.21233	1.06824	1.26825	0.847155	-1.87492	0.760232	1.17603	1.06154	0.912022	-0.453452
Q14978	NOLC1_HUMAN	Nucleolar and coiled-body phosphoprotein 1	1.2138	1.53802	1.22084	0.486054	0.719604	0.631598	0.915021	0.985427	0.897875	0.596181	0.57179	0.846784	0.672134	0.715027	0.726471	0.438825	0.289515	0.132944	0.0320817	0.0579522	0.386251	0.770509	0.872722	1.09876	0.38689	0.657081	-0.201033	1.42242	1.20636	1.28733	-0.452645
O75607	NPM3_HUMAN	Nucleoplasmin-3	-0.456979	-0.96422	0.269837	-1.36691	-1.03169	-2.10005	-1.79591	-0.653023	-0.530762	-1.15931	-0.35297	-1.55781	-1.99876	-1.13817	-0.424606	-1.98848	-2.26047	-2.08531	-2.05139	-1.62012	-1.89868	-1.19332	-0.711173	-1.38216	-1.73531	-0.170104	-0.788429	-1.88163	-1.93297	-2.13505	-0.452229
Q14240	IF4A2_HUMAN	Eukaryotic initiation factor 4A-II	1.40874	1.51993	0.98081	0.989767	0.507813	1.07433	1.10409	1.13983	0.903131	0.770335	0.79184	0.944457	1.62018	1.6677	1.41089	0.829479	0.698633	0.857914	0.66945	-0.817518	-1.31726	1.25742	1.09849	1.2595	1.08552	1.27034	1.08055	0.40025	0.440557	0.679992	-0.451791
Q8N5K1	CISD2_HUMAN	CDGSH iron-sulfur domain-containing protein 2	0.731938	1.04923	0.747349	0.815879	0.847302	0.734921	0.899877	0.411594	0.884065	1.15614	1.40905	1.26361	0.73977	0.623996	0.582756	0.511451	-0.0199551	-0.358799	0.495328	0.845237	0.910543	0.792373	0.235236	0.900437	0.112435	0.785977	0.0474047	1.2362	1.39767	1.38689	-0.450465
O14828	SCAM3_HUMAN	Secretory carrier-associated membrane protein 3	1.71642	1.60809	1.46324	1.86521	2.09281	2.10246	1.37298	1.33188	1.36354	1.86363	1.89609	1.92785	1.99246	1.95828	1.96452	1.44408	1.33591	1.48123	1.43859	1.5984	1.74341	2.20358	1.89103	2.20608	0.701706	0.550613	0.521199	2.47026	2.54659	2.50044	-0.448732
O00194	RB27B_HUMAN	Ras-related protein Rab-27B	-0.0905873	-0.0219663	0.0509495	0.311186	0.37214	0.361466	-0.438323	-0.541254	-0.811778	1.44545	1.17235	1.24754	0.560048	0.3753	-0.0461775	0.263635	0.63613	0.222684	-0.880114	-1.94105	-2.3795	0.135932	-0.395657	-0.0177632	-0.918524	-0.427648	-0.525893	-1.63201	-2.40865	-2.123	-0.448016
Q15437	SC23B_HUMAN	Protein transport protein Sec23B	0.892258	0.670916	0.779359	0.157324	0.428127	-2.49644	-2.25605	-0.586668	-1.85911	-1.4851	-0.583405	-0.281005	-1.31204	-0.0411573	-0.403039	-1.35127	-1.01783	-0.768384	-1.60299	-1.44018	-3.31694	0.404782	0.115044	0.0923278	-2.1274	-0.282955	-0.508687	-0.90842	-1.06151	-2.31559	-0.446453
Q9HC38	GLOD4_HUMAN	Glyoxalase domain-containing protein 4	2.31449	2.12266	2.17688	2.4508	2.58509	2.47629	2.32713	2.30828	2.22172	1.83314	1.72178	1.62614	1.90376	1.91608	1.81561	-0.299661	0.190011	1.5178	2.29156	2.2204	2.29318	2.021	2.19082	2.08441	1.94417	1.93412	1.97612	2.48517	2.47989	2.51834	-0.446451
Q9H583	HEAT1_HUMAN	HEAT repeat-containing protein 1	0.937229	0.789663	0.691717	0.840029	1.06792	0.984774	1.02631	0.742107	0.96679	0.653876	0.305082	0.630027	0.351994	0.0415041	-0.05173	0.0526235	-0.0967264	0.0585216	0.557156	-1.19175	-0.432749	0.994579	0.826122	0.96681	0.4207	0.595866	0.275239	-1.28131	-0.722709	-0.837499	-0.445516
Q96RP9	EFGM_HUMAN	Elongation factor G, mitochondrial	0.384632	1.02382	0.398004	1.24431	0.558532	1.30137	1.55752	1.36494	1.6053	0.875741	1.12941	1.29615	1.24874	1.1851	0.828435	1.02569	0.914307	0.762952	-0.403503	-0.778985	-0.930551	1.40169	1.62664	1.35741	0.351173	-0.210758	-0.278025	0.0383232	0.689978	0.300891	-0.44285
O00560	SDCB1_HUMAN	Syntenin-1	2.49278	2.5759	2.49171	3.32408	3.58446	3.41219	3.1539	2.99521	2.91273	2.68417	2.77326	2.8779	1.97768	2.146	2.02966	2.03429	2.12261	2.20204	0.926425	1.29405	1.34401	1.15214	1.4769	1.76393	0.173114	0.591606	0.446947	2.00466	2.10841	1.98077	-0.442123
Q99757	THIOM_HUMAN	Thioredoxin, mitochondrial	-0.58758	-0.618146	-0.74813	-0.354299	-0.174266	-0.276034	0.209653	-0.0977862	0.126675	-0.554981	-0.617787	-0.429851	-0.647664	-0.875052	-0.924115	-1.84639	-1.84975	-1.74904	-1.55557	-0.660169	-0.750179	0.654952	0.594117	0.719819	-1.38899	-1.14003	-1.42	0.52711	0.564615	0.611784	-0.439677
Q14376	GALE_HUMAN	UDP-glucose 4-epimerase	0.725438	0.559594	0.863101	-0.227237	-0.113509	-0.09836	0.20853	0.206338	-0.890744	0.131809	0.321446	-0.604235	-0.77544	-0.3008	-0.396724	-0.757414	-0.728767	-1.39931	0.591267	0.687577	-0.0446074	0.976181	1.23334	0.745982	-1.40747	-1.60335	-1.53187	-1.6037	-1.61678	-1.09705	-0.439247
O00273	DFFA_HUMAN	DNA fragmentation factor subunit alpha	-1.28993	-1.22707	-1.46674	-3.20001	-2.78367	-2.82204	-1.61003	-1.78229	-2.12287	-2.07565	-1.94744	-2.33485	-1.12891	-1.26213	-1.51751	-2.49314	-2.5118	-2.3413	-1.40863	-5.11374	-7.01742	-1.55687	-1.77511	-1.59601	-3.44321	-2.55161	-2.72989	-3.22393	-3.81644	-1.8108	-0.437285
Q5JRX3	PREP_HUMAN	Presequence protease, mitochondrial	1.75821	1.91458	1.89592	0.725805	1.18271	0.812338	1.46043	1.29706	1.13448	2.17687	2.38609	2.10445	1.32431	1.31179	1.22487	0.983749	1.08903	1.09784	0.89032	-0.00228809	-0.11947	1.71736	1.84861	1.6979	1.54051	2.06731	1.45599	1.13618	0.420683	1.32031	-0.436204
Q9GZL7	WDR12_HUMAN	Ribosome biogenesis protein WDR12	0.370103	0.445236	0.398191	-0.0932239	0.236841	0.104017	0.368951	0.267456	0.451396	-0.286227	-0.300659	-0.0820659	-0.253509	-0.185659	-0.696602	-0.351497	-0.614998	-0.603724	-0.685937	-0.898439	-0.962459	0.406201	0.0804022	0.401312	-0.878192	-0.320782	-0.870412	-1.05908	0.209367	0.706915	-0.434046
Q01469	FABP5_HUMAN	Fatty acid-binding protein, epidermal	2.70657	2.77541	3.26277	1.34702	1.62006	1.53444	2.13531	2.36604	1.80581	1.6704	2.54896	2.26898	1.5093	2.03779	1.64027	-0.819653	-0.671805	-0.673527	3.94848	2.40734	2.77941	0.400751	0.129024	0.413397	-0.10435	-0.5974	-0.0127374	1.54601	2.60173	1.60486	-0.431765
Q9UJS0	CMC2_HUMAN	Calcium-binding mitochondrial carrier protein Aralar2	2.52056	1.86433	2.16171	2.85058	2.60303	2.85633	2.66747	2.56841	2.36988	2.05376	2.1487	1.63025	1.78987	2.26146	1.22621	1.00066	1.62643	1.48206	2.05309	2.91427	1.98711	2.71268	2.77351	2.4995	0.718138	1.20927	0.554238	1.95734	1.6548	0.499695	-0.431503
Q9ULX3	NOB1_HUMAN	RNA-binding protein NOB1	-0.420216	-0.908534	-1.03957	-1.4301	-1.29916	-1.4995	-1.92721	-1.38793	-1.73153	-1.87611	-2.20438	-1.93212	-1.79405	-2.08779	-2.3715	-2.44389	-2.62246	-1.91164	-2.32228	-1.9476	-2.07861	-1.33308	-1.51556	-1.46184	-1.93344	-2.2552	-1.98184	-0.875257	-1.40251	-3.15997	-0.431424
P48739	PIPNB_HUMAN	Phosphatidylinositol transfer protein beta isoform	-0.0395873	-0.413161	0.388344	-0.661071	-0.391942	-0.520663	-0.140174	0.058428	-0.182181	-1.88254	-0.31754	-0.54865	-0.596382	0.289662	0.0708238	-1.51548	-2.29239	-1.86541	-0.546386	0.567293	-0.845276	0.172447	0.314531	0.147487	-0.411119	-0.528767	-0.380334	-0.238541	0.00245425	0.205389	-0.431175
Q96P11	NSUN5_HUMAN	Probable 28S rRNA	-1.31894	-1.10477	-1.31512	-2.99448	-2.69538	-2.695	-0.749438	-0.738534	-0.761429	-2.43696	-2.71015	-2.44696	-2.23429	-2.32657	-2.62362	-3.26276	-3.04762	-6.38868	-3.0164	-5.31868	-6.45053	-1.28915	-1.31956	-1.34501	-2.28218	-2.25148	-2.35422	-7.06311	-3.63942	-8.8316	-0.431124
Q96JB5	CK5P3_HUMAN	CDK5 regulatory subunit-associated protein 3	-0.544788	-0.0535382	-0.199534	-0.214888	0.0111805	-0.107833	0.00138139	-0.152747	-0.998956	-0.544275	-0.454343	-0.654417	0.272122	-0.256418	-0.386578	-1.35658	0.0221325	-1.87493	0.49612	-0.704609	-0.985855	-0.713244	-0.673465	-0.287806	-0.606792	-0.509744	-1.06295	-1.72843	-0.837045	-1.9554	-0.430954
Q8NBX0	SCPDL_HUMAN	Saccharopine dehydrogenase-like oxidoreductase	1.58833	1.47565	1.75398	-0.318168	-0.119659	-0.417253	0.443058	0.415004	0.421407	-0.767409	-0.314875	-0.714963	0.0871626	0.102564	0.278586	-0.49755	-0.172487	-0.46414	-1.50911	-1.43154	-1.69972	0.741971	1.11307	0.949022	-0.289315	-0.311692	-0.463433	0.165359	0.0849775	0.300129	-0.43088
P07602	SAP_HUMAN	Prosaposin	4.44809	4.38362	4.37455	4.04519	4.01916	4.13076	4.45113	4.45115	4.45476	5.59131	5.61793	5.49499	5.3071	5.19675	5.29197	4.67427	4.62932	4.57779	4.49907	4.44439	4.42544	5.43397	5.43429	5.48976	3.47379	3.30913	3.3134	4.43715	4.70719	4.76814	-0.430084
Q9NZL4	HPBP1_HUMAN	Hsp70-binding protein 1	0.253316	0.435657	0.221685	-1.22631	-0.332716	-0.430697	-0.151083	-0.640797	-1.65015	-0.404303	-1.22768	-0.449289	-0.292821	-0.767989	-0.954356	-1.51953	-1.4482	-0.952814	-1.09998	-2.80448	-4.42732	-0.689552	-1.15667	-0.829678	-0.397275	-1.03889	-0.470555	-2.40535	0.0198732	-2.7325	-0.429808
P09497	CLCB_HUMAN	Clathrin light chain B	-4.89916	-2.42918	-4.42299	-5.0179	-2.88511	-2.73831	-6.73111	-3.88432	-3.45726	-2.86262	-2.84529	-2.99708	-4.70218	-6.1457	-2.75726	-2.40851	-7.46699	-4.88883	-5.71969	-5.09501	-6.06068	-3.29226	-3.62264	-5.64516	-4.86635	-7.28623	-6.06338	-3.59223	-3.77311	-4.83245	-0.429704
P62266	RS23_HUMAN	40S ribosomal protein S23	-3.1066	-1.81262	-1.53385	-2.61487	-1.38597	-1.50492	-2.91444	-1.69894	-1.04367	-2.67913	-2.1436	-1.7759	-3.59367	-2.05736	-1.46064	-2.86714	-2.70327	-1.80695	-3.4653	-4.72806	-4.25481	-2.1221	-1.40953	-1.0276	-2.6302	-3.54186	-2.57678	-3.74074	-2.97694	-3.33316	-0.429207
P46926	GNPI1_HUMAN	Glucosamine-6-phosphate isomerase 1	0.293582	-0.419626	0.594679	1.34397	0.749623	1.02512	0.017096	0.282219	1.28005	-0.474551	1.32886	-0.0727405	-0.272863	0.552722	0.544978	-1.27675	-0.152656	-2.86685	1.24865	0.988563	1.01886	1.60676	2.0203	0.464284	0.628747	-1.51935	0.914307	-0.694308	-0.484792	-0.668061	-0.428503
Q9NS69	TOM22_HUMAN	Mitochondrial import receptor subunit TOM22 homolog	1.14066	0.444096	1.64047	1.91612	1.82672	1.60471	1.14541	1.44683	1.35112	0.615888	1.69753	1.01225	-0.281122	1.32911	1.57443	-0.0708358	1.05298	-0.0177063	0.559132	-0.919463	-0.849246	1.46701	2.49209	1.69449	0.612046	1.87209	1.39754	-1.85366	-1.39458	-0.611773	-0.426259
Q9BYD3	RM04_HUMAN	39S ribosomal protein L4, mitochondrial	-1.61492	-1.48995	-1.62271	-1.29918	-1.22929	-1.29948	-1.61349	-1.56413	-1.48605	-1.76063	-1.54629	-1.54081	-1.56412	-1.75968	-1.63996	-1.68328	-2.18785	-1.90183	-2.12384	-1.55307	-1.61881	-1.53272	-1.74361	-1.2228	-1.84826	-1.93291	-2.28045	-1.24377	-1.16828	-1.14909	-0.426019
O75691	UTP20_HUMAN	Small subunit processome component 20 homolog	-0.948753	-2.17968	-0.707713	-1.3304	-1.83776	-1.77249	-0.931294	-0.661112	-0.489446	-2.88753	-1.42689	-2.29072	-2.29729	-1.47279	-0.688157	-2.77913	-2.12771	-2.89471	-2.92275	-3.98846	-4.57525	-1.30349	-0.676941	-1.71621	-2.45995	-1.09925	-1.16771	-3.28918	-1.76201	-3.54214	-0.424218
Q12931	TRAP1_HUMAN	Heat shock protein 75 kDa, mitochondrial	2.80057	2.69495	2.93095	3.21689	3.32237	3.16558	4.0416	4.0744	4.10006	2.74076	3.05229	2.91271	2.16667	2.15446	2.15804	1.49795	1.72573	1.64374	1.81935	2.16955	2.23669	2.70167	2.92411	2.96603	2.74949	2.6567	2.32642	2.52804	2.19677	2.39286	-0.423814
P07305	H10_HUMAN	Histone H1.0	0.338427	-0.639157	0.656131	-0.0181186	-0.0639991	-0.159407	-1.61409	-1.42277	-1.91811	-0.682259	-0.975256	-0.561364	-0.802825	0.145143	0.379895	-0.969289	-0.122726	-0.837207	-2.56628	-1.32226	-3.94121	-0.553822	-0.174012	-0.526491	-0.586236	0.2946	-0.775565	-2.66578	-2.08379	-2.84757	-0.423635
Q12788	TBL3_HUMAN	Transducin beta-like protein 3	1.40364	1.4104	1.22632	0.82114	0.859405	-0.567944	1.2761	1.00828	1.26983	0.310972	0.238399	0.578257	1.20705	1.00195	-0.785185	-0.419679	-0.668268	0.318668	0.151682	-2.36474	-0.836635	0.730725	-1.05211	0.656822	-0.047042	0.343837	-0.00111535	0.457556	0.374754	0.0287373	-0.423616
Q9HCD5	NCOA5_HUMAN	Nuclear receptor coactivator 5	-0.994994	-1.91519	-1.49238	-1.87613	-2.04459	-0.400327	-1.27615	-0.676698	-0.959863	-1.11517	-1.10042	-0.805188	-0.936458	-1.31358	-0.923706	-3.27124	-3.35542	-1.13508	-3.98177	-0.963369	-1.31147	-1.46694	-1.21729	-2.16247	-3.14656	-0.974692	-1.18296	-3.56831	-3.13217	-1.25551	-0.422726
Q9Y285	SYFA_HUMAN	Phenylalanine--tRNA ligase alpha subunit	1.51937	1.42447	1.80346	1.87372	1.61889	1.53524	1.98262	1.77647	1.61458	1.87271	1.96363	1.56973	1.54329	1.69875	1.68361	1.13061	1.29521	0.934458	0.99627	0.639001	0.596092	1.4736	1.66232	1.24598	1.46649	1.66926	1.68066	-0.538084	-0.0675842	-0.560043	-0.422545
Q9Y4W6	AFG32_HUMAN	AFG3-like protein 2	2.10199	1.94118	1.98278	2.02712	2.08585	2.01578	1.16573	1.2079	0.366227	1.50938	1.17895	1.55757	1.63405	1.53992	1.3993	0.763512	0.445328	0.483589	1.47675	2.28847	2.21308	1.65552	1.70618	1.52099	0.443625	0.409218	-0.494543	2.32128	2.45688	2.49974	-0.422162
P53004	BIEA_HUMAN	Biliverdin reductase A	2.03931	2.12112	1.91752	1.73936	1.26448	1.77492	1.77903	1.63137	1.54237	2.24475	2.07893	2.21352	2.73769	2.66515	2.47703	1.48705	1.41645	1.65154	1.73198	1.83338	1.54504	0.465802	0.583731	0.974966	0.736316	0.572684	1.17778	1.34119	1.4646	1.50673	-0.42097
P27105	STOM_HUMAN	Erythrocyte band 7 integral membrane protein	1.05414	1.42995	1.35004	-0.764939	-0.736765	-0.760333	-0.961826	-1.26963	-0.766884	-0.137366	-0.370327	-0.0497471	1.63278	1.68304	1.77096	-0.542877	-0.215606	-0.291339	-1.25756	-1.83306	-0.733979	-1.13658	-0.72169	-0.695132	-0.454374	0.147895	-0.962926	0.651316	0.589258	0.644138	-0.420339
P50990	TCPQ_HUMAN	T-complex protein 1 subunit theta	4.40819	4.31742	4.31445	4.10349	4.17628	4.0324	3.60332	3.63395	3.5951	3.81544	3.64052	3.74453	4.45914	4.25538	4.25069	3.37767	3.25438	3.61109	3.4657	3.72439	3.83377	4.03209	3.97446	4.07915	3.72582	3.71871	3.65053	5.00175	4.98553	4.96172	-0.418641
P61086	UBE2K_HUMAN	Ubiquitin-conjugating enzyme E2 K	-0.606374	0.282944	0.115897	-0.392592	-0.0131211	-0.093543	-0.1968	-0.270832	-0.596316	0.117582	0.118473	-0.847052	-0.0636523	0.605178	0.507802	-1.21925	-1.47308	-0.907477	0.596232	0.355788	0.620542	0.73313	0.434425	0.997885	0.00436496	-0.247295	-0.0587542	0.0527145	0.120834	0.170763	-0.41643
P49368	TCPG_HUMAN	T-complex protein 1 subunit gamma	4.64703	4.64925	4.58374	4.74776	4.87187	4.63473	4.24887	4.39139	4.34023	4.21266	4.12148	4.19365	4.82832	4.91062	4.96904	4.06227	4.03153	4.14701	4.29235	4.57623	4.55083	4.60214	4.50749	4.40761	4.15261	4.03382	4.20875	5.14327	5.30638	4.98839	-0.416122
Q9H1A3	METL9_HUMAN	Methyltransferase-like protein 9	-2.36621	-0.983411	-2.55288	0.707791	0.824602	0.702859	-2.76543	-1.86762	-2.05977	-1.40121	-1.01304	-1.92219	-3.22491	-3.61423	-3.17503	-2.97602	-3.4066	-2.57061	-2.18305	-2.32607	-2.80211	-1.2596	-0.497931	-0.809185	-3.1753	-1.76698	-2.88816	-1.97502	-2.07542	-2.04941	-0.415942
Q9UDW1	QCR9_HUMAN	Cytochrome b-c1 complex subunit 9	-0.199997	-0.142933	-0.264086	0.978563	0.206029	1.51311	-0.228875	-0.827227	0.268219	-0.448697	-0.784235	-0.375261	-0.385533	-0.73189	-0.569201	-1.00272	-1.20951	-0.766903	-1.73958	-1.07711	-1.04394	-1.09744	-0.751747	-0.955442	-0.485126	-1.08628	-0.15536	-0.0291369	-0.138041	0.01146	-0.415699
Q16718	NDUA5_HUMAN	NADH dehydrogenase [ubiquinone] 1 alpha subcomplex subunit 5	1.27161	1.29199	0.532145	1.42905	1.6951	1.58501	1.20965	0.707981	0.707901	1.20056	0.604401	0.737326	1.7553	1.42124	1.21863	0.782664	0.631004	0.443497	0.738703	0.791701	0.726668	0.936907	0.412476	0.530131	1.01639	0.742622	0.834357	1.32166	1.51119	1.62004	-0.415625
Q9BVP2	GNL3_HUMAN	Guanine nucleotide-binding protein-like 3	1.63946	1.24977	1.2579	1.69746	1.65269	1.75338	1.49128	1.4687	1.29669	0.658366	0.616033	0.779915	1.33693	1.08753	1.26313	0.46983	1.02082	0.675918	0.763368	1.04299	0.738337	1.04321	0.910149	0.793827	0.939226	0.273864	0.929969	0.995548	1.37306	1.43159	-0.415561
Q9UNH7	SNX6_HUMAN	Sorting nexin-6	-3.13082	-3.37512	-3.59356	-3.3315	-3.31835	-3.63477	-2.9527	-3.26208	-6.45781	-3.55622	-3.76883	-3.68711	-2.66388	-2.8631	-3.77925	-3.5582	-4.89311	-6.03388	-2.77161	-6.27288	-6.06123	-2.76576	-3.08642	-6.05277	-3.1538	-3.15033	-3.62208	-4.30938	-6.53062	-4.46489	-0.414982
Q7Z3E5	ARMC9_HUMAN	LisH domain-containing protein ARMC9	1.66828	1.57465	1.24469	-0.817368	-1.48836	0.28506	-0.0501862	0.466978	0.573253	1.2649	1.19147	1.04204	0.516969	0.401937	1.0513	-1.60118	-1.30875	-1.29009	1.31442	1.59774	1.49414	0.471006	0.394221	0.767317	-0.644808	-1.39581	0.213211	1.51354	0.602908	1.00648	-0.414955
O15160	RPAC1_HUMAN	DNA-directed RNA polymerases I and III subunit RPAC1	-0.710815	-1.27768	-1.33993	-1.32645	-1.02379	-1.1487	-0.883304	-1.37289	-1.11336	-1.09513	-1.8704	-1.21347	-0.704963	-1.54356	-1.25931	-1.28424	-1.67	-1.53744	-1.38368	-2.25404	-2.28297	-0.676821	-1.05564	-0.717435	-1.42694	-4.70132	-1.51788	-2.28787	-3.01656	-1.61503	-0.414877
Q9Y3T9	NOC2L_HUMAN	Nucleolar complex protein 2 homolog	0.726618	0.288328	0.190256	0.0300272	-0.961564	-0.291898	0.96532	-0.296743	0.189189	-0.892271	-0.342753	-0.139404	-0.4978	-0.443292	-1.1855	-2.53929	-0.938135	-0.84364	-1.41826	-0.574091	-0.383725	-0.620847	0.114658	0.610726	-0.865466	-1.14959	-0.486512	-0.461528	0.0516256	0.0194648	-0.414261
P42765	THIM_HUMAN	3-ketoacyl-CoA thiolase, mitochondrial	1.03519	0.753256	0.769114	0.828948	0.929682	1.13575	1.42743	1.17211	1.39506	1.78904	1.86258	1.80767	1.18409	1.09738	1.36683	0.723224	1.19253	0.891004	0.675816	0.463627	0.71528	0.251758	0.693998	0.274657	0.0235921	-0.089001	-0.061943	0.827702	-0.0173064	0.378087	-0.41352
P41208	CETN2_HUMAN	Centrin-2	-4.9877	-1.84019	-4.70658	-2.81958	-1.91771	-2.14306	-3.85099	-3.94094	-3.80375	-2.85967	-5.06284	-2.61288	-2.80705	-3.49994	-2.96424	-5.04431	-3.37655	-4.12395	-4.65513	-4.6525	-4.58718	-2.2591	-3.55124	-4.36862	-3.35619	-3.47344	-4.63992	-3.14584	-4.34264	-1.96334	-0.413302
Q9Y3I1	FBX7_HUMAN	F-box only protein 7	0.423905	0.798539	0.352622	-0.059993	0.113626	0.375864	0.989742	1.08048	0.690752	0.276157	0.337232	0.425048	0.261787	0.431358	-0.55076	-0.959152	-0.462845	0.13075	0.926647	-1.50299	-1.42749	1.16442	0.982065	1.04145	0.29572	0.258398	0.32041	0.116708	-1.35672	-0.868071	-0.412915
Q9BQE5	APOL2_HUMAN	Apolipoprotein L2	-2.93608	-2.08631	-2.47177	-3.21868	-2.63698	-2.66796	-1.823	-1.91873	-1.56309	-1.59084	-1.67194	-1.36563	-1.83687	-1.63825	-1.4482	-4.42553	-1.5532	-1.35963	-2.65281	-4.27811	-4.39024	-1.74229	-1.80587	-1.39174	-3.37032	-3.01069	-4.56554	-6.51059	-4.69769	-4.0254	-0.410491
Q96T76	MMS19_HUMAN	MMS19 nucleotide excision repair protein homolog	-0.0464664	-0.150443	-0.378796	-1.92565	-1.95434	-1.982	-1.33412	-1.86901	-2.19015	-0.866455	-1.45031	-0.805792	-1.52881	-1.38172	-1.58377	-1.52691	-2.77662	-2.02216	-0.921623	-1.47809	-2.10492	-0.631561	-1.59936	-0.49826	-1.51512	-1.44258	-1.7911	-0.940056	-0.851762	-1.2878	-0.410202
P20290	BTF3_HUMAN	Transcription factor BTF3	2.17613	2.0892	2.33854	1.69306	1.90641	1.73514	1.62164	1.72783	1.43525	1.44747	1.91798	1.54853	1.28346	1.81907	1.61789	0.898102	0.835168	1.10082	1.2469	-1.99053	-1.99341	2.10814	2.33243	2.01375	1.8829	2.51333	2.26917	-2.31442	-0.939645	-1.51103	-0.409275
P53597	SUCA_HUMAN	Succinyl-CoA ligase [ADP/GDP-forming] subunit alpha, mitochondrial	0.959577	0.79713	0.724823	1.70918	1.78883	1.94085	2.00699	2.04172	2.15805	2.0013	1.99262	2.06983	1.27226	1.16035	1.10571	-0.967582	0.831473	0.804566	1.00419	1.49336	1.54209	1.50409	1.59168	1.56461	1.13715	1.21779	1.04341	1.61851	1.70619	1.8738	-0.409234
Q969T9	WBP2_HUMAN	WW domain-binding protein 2	-2.99806	-1.57681	-1.08906	-3.70817	-3.8554	-3.15907	-4.08705	-3.28425	-2.50603	-1.83109	-1.55299	-2.65787	-3.84427	-0.721382	-0.554362	-3.10534	-5.169	-3.88249	-2.91899	-2.75181	-4.87991	-3.13088	-2.30387	-3.23596	-3.259	-2.98242	-5.00832	-0.516093	-0.921028	-0.654356	-0.409129
Q9NX58	LYAR_HUMAN	Cell growth-regulating nucleolar protein	-0.719577	-0.695215	-0.737203	-0.497151	-0.489546	-0.683348	-0.674792	-0.800082	-0.584609	-1.61711	-1.21932	-1.07162	-0.972947	-0.651231	-0.838767	-1.34906	-0.985359	-1.54543	-0.939292	-2.37914	-1.24626	-0.516469	-0.241127	-0.468317	-0.94073	-0.401723	-0.892148	-1.93127	-1.57426	-1.05812	-0.407727
P55209	NP1L1_HUMAN	Nucleosome assembly protein 1-like 1	3.98044	4.07835	4.21286	2.42092	2.58237	2.45755	3.76663	3.81195	3.91472	3.44428	3.78331	3.59623	3.56224	3.88862	3.74451	2.55061	2.67907	3.06396	3.42553	0.371949	1.01372	3.67038	3.8918	3.84544	3.57367	4.00057	3.79693	1.51135	1.92284	1.65559	-0.407307
O43759	SNG1_HUMAN	Synaptogyrin-1	-1.31412	-0.843977	-1.47891	-1.11871	-0.750402	-0.888186	-0.189981	-0.27505	-0.063501	1.28906	1.12254	1.21689	-0.991978	-1.36532	-1.29794	-2.69756	-2.54484	-0.925954	-2.64777	-0.841423	-1.07791	0.296366	0.17758	0.186135	-0.578043	-1.80975	-1.60107	0.403404	0.462796	0.383504	-0.407269
P35250	RFC2_HUMAN	Replication factor C subunit 2	-1.67935	-2.27312	-1.28096	-2.43499	-2.29325	-2.33422	-1.92846	-1.96648	-1.98206	-2.52029	-2.31224	-2.44296	-2.95827	-2.30589	-2.1041	-3.46893	-2.82622	-3.21365	-2.27838	-5.63222	-6.43969	-2.18478	-1.98191	-2.34736	-2.10935	-1.66547	-1.58771	-4.6248	-4.70616	-5.19026	-0.406182
O43681	ASNA_HUMAN	ATPase ASNA1	-1.02297	-1.8008	-1.09569	-1.40754	-1.38128	-1.31361	-1.36538	-0.836327	-1.72746	-1.628	-1.08637	-1.30424	-1.52757	-0.443357	-0.377506	-1.72196	-2.03254	-1.98718	-1.33235	-1.71802	-1.58676	-1.44558	-1.02046	-1.22492	-1.53531	-1.09063	-0.773794	-0.901252	-1.14987	-0.869073	-0.406073
O75153	CLU_HUMAN	Clustered mitochondria protein homolog	0.250752	-0.669254	-0.155679	0.345828	0.419843	0.348205	0.469421	0.386747	0.447355	-0.422355	-0.581654	-0.108151	-0.383241	-1.43132	-0.278509	-1.08184	-1.23027	-0.973373	-1.44706	-0.977034	-0.777261	0.595732	0.208986	0.47517	0.50646	-0.153555	-1.10211	0.0745499	-0.159403	-0.278206	-0.404434
O15403	MOT7_HUMAN	Monocarboxylate transporter 7	-5.17964	-3.44068	-0.317891	-5.63498	-4.57087	-5.27984	-4.85646	-4.95113	-0.523217	-1.78116	-0.477017	-1.07773	-1.00799	-4.78244	0.361679	-4.8117	-4.982	-4.1092	-2.73581	-3.48842	-3.46408	-5.11048	0.176242	-0.413517	-4.05624	-4.82599	-4.95337	-4.54732	-4.83439	-3.82419	-0.404348
P35610	SOAT1_HUMAN	Sterol O-acyltransferase 1	-0.236171	0.0432554	-0.250116	0.240622	0.398937	0.315825	-0.304719	0.0681894	-0.448479	-0.123927	-0.160235	-0.0585631	-0.549245	-0.250384	-0.617131	-0.357114	-0.404973	-1.12533	-0.176609	-4.01134	-4.64289	0.740754	0.850065	0.742041	-0.979587	-0.374987	-0.719264	-4.5704	-3.08687	-5.61524	-0.403265
Q13616	CUL1_HUMAN	Cullin-1	-2.58538	-2.57916	-2.21755	-2.94275	-2.39291	-1.68141	-2.01153	-2.0855	-2.2351	-2.30627	-2.24637	-2.19932	-2.23742	-2.61686	-3.24676	-2.51638	-4.45897	-2.79896	-2.23413	-4.70937	-2.67115	-1.74694	-2.05191	-1.9984	-4.07504	-2.49169	-2.63866	-3.49487	-1.8161	-5.13142	-0.402221
P17540	KCRS_HUMAN	Creatine kinase S-type, mitochondrial	-0.0641563	0.864811	0.314708	4.49751	4.31908	4.46696	0.539664	-0.390807	0.592355	-0.280979	0.43257	0.340974	-0.0977929	0.483383	1.04314	0.0091567	-0.253022	-0.716421	0.192684	0.59089	-0.604004	-0.213136	0.262544	-0.301716	0.440468	-0.601427	-0.487618	0.843279	0.624286	0.343296	-0.402137
Q8WTV0	SCRB1_HUMAN	Scavenger receptor class B member 1	-0.255854	-1.27241	-0.167659	-0.712831	-0.541465	-2.36139	-0.287518	0.0582942	-0.255188	0.0547159	0.460355	0.356414	-0.327118	0.131857	0.263127	-0.815674	-3.60714	-0.801423	-3.74896	0.756954	0.425448	-0.169901	0.167831	-0.321216	-3.26313	-2.0327	-2.9555	-0.141975	0.0416575	0.240649	-0.40182
P19174	PLCG1_HUMAN	1-phosphatidylinositol 4,5-bisphosphate phosphodiesterase gamma-1	-1.72135	-0.556095	-1.41727	-0.734145	-0.739387	-1.09571	-0.66241	-0.603579	-0.728541	-0.849474	-3.68553	-2.80129	-1.78539	-1.07322	-1.13467	-2.95635	-2.24051	-2.24717	-0.941275	-4.0922	-3.30295	-0.71534	-0.404631	-0.903165	-1.9346	-1.1852	-1.10514	-1.43289	-2.80125	-3.15037	-0.400648
Q9UBT2	SAE2_HUMAN	SUMO-activating enzyme subunit 2	-0.584083	-0.320008	-0.0467792	-0.540093	-0.213088	-0.329014	-0.595683	-0.350086	-0.495315	-0.421563	-0.597188	-0.432665	-0.48842	-0.0578496	-0.22469	-0.518435	-0.322734	-0.731885	-4.37305	-1.97724	-3.69883	-0.200103	-0.0442666	-0.338994	-0.895992	-0.680132	-0.463572	-2.0464	-3.36445	-0.884784	-0.400606
Q9Y2J2	E41L3_HUMAN	Band 4.1-like protein 3	1.3262	1.65109	1.12256	1.07218	1.49275	1.3321	0.228372	0.457454	0.347073	-0.228442	0.634102	0.710966	1.281	1.43194	1.39271	0.243334	-0.591912	-0.450816	0.996762	1.33044	1.14856	0.583678	0.512605	0.445689	0.902307	0.417787	0.258971	1.79602	1.96436	1.83052	-0.400536
Q2TAY7	SMU1_HUMAN	WD40 repeat-containing protein SMU1	1.37551	1.18521	1.16127	1.82544	1.81953	1.74948	1.69574	1.70398	1.73162	1.43512	1.50735	1.6098	1.39592	1.48934	1.67494	0.863406	1.10919	0.713829	1.06596	1.67117	1.56268	1.52351	1.6925	1.58309	1.10133	1.39229	1.50713	1.70032	1.57191	-0.382621	-0.400341
Q6XQN6	PNCB_HUMAN	Nicotinate phosphoribosyltransferase	0.197289	0.309128	0.186484	0.315959	0.687069	0.576241	-0.26757	-0.341315	-0.225457	-0.970795	-1.05864	-0.508592	-1.44053	-2.03609	-1.58441	-1.39862	-3.05886	-1.518	-1.44755	-0.534399	-1.46138	-2.00552	-2.03301	-0.527474	-1.99126	-1.8817	-1.63915	0.559001	-0.893209	-0.813552	-0.400276
O00217	NDUS8_HUMAN	NADH dehydrogenase [ubiquinone] iron-sulfur protein 8, mitochondrial	-0.353018	0.831048	-0.510774	0.130415	-0.393553	0.697338	-0.00200854	-0.437835	0.291298	0.134958	-0.0461701	0.403002	0.592297	0.908286	0.545096	-0.536636	-0.715484	-0.498723	-0.719729	-2.97729	-4.93361	-0.680126	-1.00109	-0.981854	-0.123386	0.424968	0.180403	-3.56333	-3.70109	-5.83805	-0.398461
Q92542	NICA_HUMAN	Nicastrin	0.503082	0.462617	0.123306	0.669707	0.875156	0.680838	0.745633	0.357303	0.45344	1.07869	0.451201	0.875144	1.5281	1.11865	1.08834	0.898453	0.428635	0.801126	0.273579	0.634128	0.330572	1.62065	1.33181	1.43036	0.515341	0.616287	0.36987	0.305927	0.421541	0.504184	-0.397934
O43837	IDH3B_HUMAN	Isocitrate dehydrogenase [NAD] subunit beta, mitochondrial	0.982333	0.594799	1.23465	1.42286	1.08976	0.999979	0.738592	0.611587	0.690631	0.697773	1.15465	0.46431	-0.451733	0.783332	1.50736	-0.0665834	0.201591	-0.760421	-0.580565	-0.097206	1.98446	-1.04622	0.628906	-0.0807978	-0.929275	1.03835	-0.348917	0.162165	-0.445576	0.172614	-0.397853
P42126	ECI1_HUMAN	Enoyl-CoA delta isomerase 1, mitochondrial	1.00873	0.855863	0.541177	1.50261	1.21526	1.07845	1.5594	0.854757	0.821515	1.23794	1.57933	1.48375	0.816685	1.21764	1.35929	0.396897	0.974073	0.897541	-1.06963	-1.09714	-0.0900715	0.367434	0.695503	0.508138	0.715701	1.07946	1.23302	1.3686	0.886764	0.349583	-0.396394
P61088	UBE2N_HUMAN	Ubiquitin-conjugating enzyme E2 N	0.146075	0.639583	0.255797	-0.40158	-0.188681	-0.1188	0.442359	0.401414	-0.723971	0.66172	0.86079	0.740434	0.598615	0.786551	-0.310519	-0.462249	-0.76163	-0.342075	0.515435	-1.56431	-0.625977	1.06182	0.952152	-0.361905	0.00772009	0.312242	0.400808	-2.85524	-2.11636	0.128491	-0.396246
Q13637	RAB32_HUMAN	Ras-related protein Rab-32	-4.04351	-0.576861	-3.85517	0.339169	0.204683	0.276726	-2.08337	-1.55635	-3.4942	-0.352863	-0.330276	-0.281894	0.633184	0.755664	0.834617	-3.47787	-0.913764	-0.847568	-1.17601	-0.420213	-1.712	-1.70696	-1.34586	-1.27151	-2.02709	-6.19574	-3.48433	-1.07914	-0.659372	-1.09906	-0.39617
P63104	1433Z_HUMAN	14-3-3 protein zeta/delta	5.52634	5.65057	5.57927	4.54421	4.47659	4.2206	5.26817	5.31541	5.47067	5.23446	4.94879	5.07182	5.04973	4.7465	4.7966	4.43631	4.32001	4.54692	5.64818	3.44309	3.61781	4.5116	4.09265	4.49661	4.81632	4.20415	4.33534	3.91463	3.94407	3.7122	-0.395426
Q16891	IMMT_HUMAN	MICOS complex subunit MIC60	3.38965	3.50128	3.31385	3.60857	3.70543	3.69077	4.20071	4.07338	4.09258	3.74444	3.58449	3.71548	3.36666	3.15377	3.07707	2.92654	2.71128	2.81049	3.01481	3.27568	3.32737	3.72037	3.90176	3.96805	3.03972	3.1932	2.7966	3.89278	4.02962	4.09532	-0.393986
Q9P0J0	NDUAD_HUMAN	NADH dehydrogenase [ubiquinone] 1 alpha subcomplex subunit 13	0.558297	0.993785	0.530213	1.11478	1.26295	1.30641	0.985198	0.681858	0.251552	0.902305	0.687845	1.06293	1.4567	1.1202	0.877444	0.492139	0.432453	0.418928	0.283832	-5.16389	-3.6847	0.190555	0.180894	0.686689	0.666191	0.98023	0.686553	-3.46049	-3.89809	-3.18798	-0.393377
Q8NC51	PAIRB_HUMAN	Plasminogen activator inhibitor 1 RNA-binding protein	1.6288	1.61219	1.78892	1.88602	2.11665	1.9376	1.51535	1.38201	1.47327	1.1576	1.24791	1.16564	1.57667	1.45499	1.67995	1.10533	1.18501	1.26879	1.29276	0.452924	0.597655	1.66524	1.85598	1.97233	1.77127	1.85222	1.78548	0.111926	-0.32955	-0.164174	-0.392857
P33993	MCM7_HUMAN	DNA replication licensing factor MCM7	1.93623	2.05071	1.76854	1.22971	1.19956	1.34325	1.49555	1.4051	1.25179	1.36168	1.08684	1.24519	2.11911	1.86413	1.79908	1.34834	0.942621	1.03634	1.45439	1.36185	1.38214	2.03334	1.89048	1.97019	1.92451	1.86013	1.83279	1.1319	1.15087	1.08189	-0.392722
P00441	SODC_HUMAN	Superoxide dismutase [Cu-Zn]	3.08759	3.40466	2.96803	1.24627	1.3406	1.68971	1.8953	1.75766	1.66299	2.73533	2.77674	2.62004	3.25062	3.35847	2.71226	1.54524	1.40593	1.74314	1.85727	1.40611	1.80239	1.76589	1.36339	1.16081	1.22735	1.38153	1.86903	3.16855	3.68903	3.39742	-0.391796
Q9HB07	MYG1_HUMAN	UPF0160 protein MYG1, mitochondrial	2.0443	2.02943	1.83587	1.82888	1.93856	1.94469	1.80776	1.86635	1.9095	1.52979	1.39548	1.15094	1.65778	1.75116	1.70216	0.15921	0.0204638	0.0800426	1.50233	1.5706	1.50727	0.937944	0.978844	-0.0476924	2.12872	2.01886	2.04362	1.60219	1.60401	1.73155	-0.39175
P30566	PUR8_HUMAN	Adenylosuccinate lyase	0.630757	0.443428	0.390334	0.560818	0.68465	0.732253	0.937077	1.01177	0.795552	-0.0842417	-0.074782	0.0868037	0.864869	0.952854	0.409332	-0.348287	-1.02898	-0.542069	0.469084	0.438059	0.560069	1.63325	1.30631	1.39666	0.422014	-0.0874586	0.0671936	1.55696	1.55006	1.27913	-0.390609
Q02878	RL6_HUMAN	60S ribosomal protein L6	1.29688	1.8992	1.8122	0.957303	1.02499	1.47215	1.24387	0.91415	1.53527	0.920755	0.888528	1.15269	1.37004	1.30817	1.30309	0.800657	0.815323	1.12769	0.510307	-1.29823	-1.97068	1.67475	1.75625	1.64041	1.57816	1.78426	1.81187	0.0622929	-0.0885631	0.0533614	-0.390017
Q9GZS3	WDR61_HUMAN	WD repeat-containing protein 61	1.3258	1.31881	1.22381	1.12923	1.18209	1.13115	1.35016	1.23011	1.01206	1.24512	1.14759	1.28395	1.65598	1.33383	1.09525	0.591159	1.59407	1.4035	0.198561	0.0705071	0.136694	1.24153	1.06185	1.15675	1.23674	0.508117	0.963345	-0.0171299	1.12832	0.964025	-0.389523
Q99832	TCPH_HUMAN	T-complex protein 1 subunit eta	3.07767	2.97574	3.24933	3.06833	3.00407	2.99825	2.48561	2.6176	2.548	2.45222	2.4836	2.39701	2.9574	2.98109	3.07177	2.39388	2.41518	2.47586	2.32562	2.97269	2.94656	2.79204	2.86	2.83059	2.57071	2.5821	2.38616	3.2792	3.39501	3.18855	-0.388736
Q5T4S7	UBR4_HUMAN	E3 ubiquitin-protein ligase UBR4	-1.12866	-1.31594	-1.25484	-1.89706	-1.36658	-1.60169	-1.41422	-1.94269	-1.75563	-1.31565	-1.40592	-1.02868	-1.21244	-1.26794	-2.14006	-1.42661	-1.78981	-1.40137	-1.17572	-4.28836	-3.01911	-0.706713	-0.715086	-1.0416	-1.5269	-1.86034	-1.99497	-1.69712	-1.69577	-1.8804	-0.388218
O95757	HS74L_HUMAN	Heat shock 70 kDa protein 4L	0.986194	0.630741	0.798693	1.01389	1.42775	1.01188	-1.50303	-0.824711	-1.07942	0.463626	0.429191	-0.292876	0.887929	0.532109	0.534103	0.675011	-0.364354	-0.190822	-0.645435	0.60591	0.52681	1.15906	0.588894	0.667548	0.0295348	-0.332846	-0.336357	1.28743	0.979124	1.0053	-0.388141
Q5K4L6	S27A3_HUMAN	Long-chain fatty acid transport protein 3	2.73263	3.05118	2.66772	0.0797239	0.124774	-0.0307738	1.77579	1.63195	1.86223	2.87749	2.70225	2.94628	0.752478	0.432599	0.669237	-0.61283	-0.334662	-0.409206	0.360002	0.24194	0.0171319	-0.0903592	-0.39898	-0.714889	-0.10884	0.292605	-0.0265754	2.29104	2.14743	2.3169	-0.387706
P08107	HSP71_HUMAN	Heat shock 70 kDa protein 1A/1B	3.7186	3.67912	3.7265	3.03837	2.90396	2.88811	3.40109	3.49196	3.48899	4.00315	3.97145	3.86703	3.67855	3.74717	3.8004	2.03161	2.32882	3.02636	3.79527	4.2804	4.24406	3.598	3.47637	3.54739	3.57371	3.45385	3.57163	3.29505	3.42987	3.43529	-0.387074
P51854	TKTL1_HUMAN	Transketolase-like protein 1	0.304505	0.15813	0.254711	0.228008	-0.185795	-0.43805	0.512243	0.177515	0.400746	0.564595	0.29992	0.717121	3.85757	4.30493	4.35092	-0.303424	0.673904	-0.122312	0.127778	-0.581652	1.04093	0.36903	0.0212515	0.13038	-0.0810298	0.122482	0.387746	1.49774	0.938565	1.04237	-0.387038
Q08AF3	SLFN5_HUMAN	Schlafen family member 5	-0.493678	-2.10755	-0.779762	-3.34768	-1.48806	-4.21025	-1.98666	-2.31945	-4.34847	-3.1601	-2.28204	-4.10473	-2.50562	-1.23585	-1.94975	-6.35404	-1.29449	-4.18846	-5.12456	-2.74935	-3.17351	-1.31491	-1.22266	-2.42074	-3.31242	-1.76767	-1.86102	-3.70484	-2.49185	-5.17618	-0.386946
P13010	XRCC5_HUMAN	X-ray repair cross-complementing protein 5	4.2419	3.98562	4.409	4.0242	4.11483	4.03772	4.10345	4.16384	3.93255	3.45277	3.91267	3.56412	3.89272	4.317	4.26228	3.43026	3.70087	3.48251	3.78433	3.39502	3.50211	4.38234	4.68582	4.18998	3.9537	4.54725	4.24903	2.50378	2.78979	2.91924	-0.386864
Q6PI48	SYDM_HUMAN	Aspartate--tRNA ligase, mitochondrial	0.986698	0.954393	0.704406	1.40101	1.55892	1.61183	1.71613	1.48342	1.46498	0.849218	0.812027	0.852846	1.41123	1.32218	1.25219	0.96638	0.681232	0.750891	1.48309	-0.0211965	0.398078	2.26165	2.17589	2.213	0.857526	1.21002	0.881057	-0.0509214	0.779511	-0.271033	-0.386746
P60983	GMFB_HUMAN	Glia maturation factor beta	-2.56813	-2.21507	-2.59955	-1.891	-1.38014	-1.91065	-2.30156	-2.4138	-2.16621	-1.89753	-1.71398	-4.16545	-0.781938	-0.953509	-1.09617	-2.27523	-2.77748	-2.30665	-0.759264	-4.21202	-3.36954	-1.29122	-1.34125	-1.13294	-2.0564	-2.17717	-2.06133	-3.04065	-5.16754	-3.42197	-0.385968
Q9UNY4	TTF2_HUMAN	Transcription termination factor 2	-1.0345	-0.937195	-1.01777	-3.52027	-0.901826	-5.98792	-0.945093	-4.51898	-4.26942	-3.00845	-3.18456	-5.47052	-0.982529	-2.10376	-3.12778	-4.13169	-3.99139	-4.63951	-3.56081	-4.98819	-5.32365	-1.4207	-1.62374	-4.70723	-3.80512	-1.33452	-4.68956	-2.55068	-3.13634	-2.10136	-0.385298
Q9UPT8	ZC3H4_HUMAN	Zinc finger CCCH domain-containing protein 4	-4.99129	-2.31699	-2.45352	-2.8142	-2.39185	-2.73021	-2.71075	-3.11137	-2.78314	-2.65443	-2.88714	-2.83269	-2.5169	-2.77385	-3.93733	-3.08322	-3.46364	-6.19046	-2.59311	-4.25412	-5.72355	-2.39595	-2.83482	-2.5748	-2.36788	-1.9158	-2.74422	-4.80339	-5.81437	-3.72352	-0.384842
Q13601	KRR1_HUMAN	KRR1 small subunit processome component homolog	-0.607176	-0.128195	-0.759381	-0.851667	-1.05997	-0.867044	0.103033	-0.43788	-0.103532	0.0177325	-0.365853	-0.10992	-0.106124	-0.313697	-0.948287	-1.61893	-1.37908	-1.07551	-1.21558	-0.79014	-2.11528	-0.575964	-1.18107	-0.858296	-1.61153	-0.372893	-1.06112	0.631062	-3.15427	0.577938	-0.384002
Q96EY7	PTCD3_HUMAN	Pentatricopeptide repeat domain-containing protein 3, mitochondrial	-3.34699	-2.71048	-3.13498	-2.01688	-2.20369	-1.55299	-2.49128	-2.74843	-1.90501	-2.34296	-2.4538	-2.1442	-2.45402	-2.36718	-2.12013	-3.46622	-3.24098	-2.63623	-2.82649	-6.6511	-2.62816	-2.36354	-1.89026	-2.03883	-5.4599	-2.13443	-2.53832	-2.33412	-1.89147	-1.8625	-0.383492
Q9UN37	VPS4A_HUMAN	Vacuolar protein sorting-associated protein 4A	-1.83028	-3.17238	-0.803528	-1.90017	-1.82705	-2.51163	-2.34148	-1.53507	-1.83806	-3.30358	-0.737486	-2.17685	-4.77831	-1.94039	-1.61023	-4.03371	-1.94638	-5.86641	-3.9443	-3.97854	-3.50915	-2.64592	-0.930682	-2.40793	-3.28909	-0.751958	-1.22087	-3.22763	-3.63064	-3.03005	-0.382731
P10515	ODP2_HUMAN	Dihydrolipoyllysine-residue acetyltransferase component of pyruvate dehydrogenase complex, mitochondrial	0.6972	0.899219	0.971891	1.50919	1.47521	1.44287	1.08537	0.945204	1.04756	0.0946106	0.380698	0.346708	0.666213	0.612168	0.638678	0.276606	0.517445	0.275936	0.138496	0.697098	0.532367	1.13892	0.871088	1.15422	-0.441815	-0.155888	0.20232	-0.783584	-1.16261	-2.41387	-0.382579
P30520	PURA2_HUMAN	Adenylosuccinate synthetase isozyme 2	2.22837	1.82897	1.81366	1.03468	1.23797	1.17598	1.29856	1.27737	1.22024	1.16234	1.12422	1.25915	2.41207	2.2488	2.10769	0.461123	-0.120253	0.887178	2.31225	2.54801	2.62849	1.99094	1.67126	1.71232	1.11019	0.500136	0.80166	1.91024	2.03906	1.84295	-0.379969
O14744	ANM5_HUMAN	Protein arginine N-methyltransferase 5	0.242845	0.324446	0.435642	-0.126225	-0.189889	0.0885758	-0.215077	-0.232235	-0.0824141	-0.802952	-0.788775	-0.631822	-0.293135	-0.117684	-0.1213	-0.893297	-0.513246	-0.450385	-1.11929	-2.87946	-2.69375	-0.0018162	0.164175	0.106444	0.044118	0.283738	0.309555	-2.30513	-3.12677	-2.89465	-0.379618
P62081	RS7_HUMAN	40S ribosomal protein S7	3.19647	3.48562	3.52427	2.92094	3.18631	3.32399	3.2232	3.15559	3.32183	3.15163	2.97468	3.17222	3.3656	3.29708	3.1669	3.24096	2.63794	3.11632	2.84653	-0.594948	-0.790263	3.67033	3.38329	3.45306	3.13431	3.23171	3.24433	0.384103	-0.001737	0.316654	-0.379351
Q9NT62	ATG3_HUMAN	Ubiquitin-like-conjugating enzyme ATG3	-0.604504	-0.37615	-0.712683	-1.05472	-0.832266	-0.917852	-0.734629	-0.890821	-0.737821	-0.765628	-0.816257	-0.678495	-0.848665	-0.992187	-1.1478	-1.31702	-2.03884	-1.19741	-0.425703	-0.764595	-0.969866	-0.796464	-1.10147	-0.853441	-0.755507	-0.894901	-0.897518	-1.41202	-0.324782	-1.59351	-0.379315
P48426	PI42A_HUMAN	Phosphatidylinositol 5-phosphate 4-kinase type-2 alpha	-2.84254	-2.56379	-2.6682	-3.87335	-3.62099	-6.1373	-3.80819	-4.49269	-3.41047	-1.9427	-2.2766	-1.79654	-2.46468	-3.0088	-3.0709	-3.65928	-3.46992	-3.30399	-2.58733	-4.67357	-4.83978	-2.49879	-2.51958	-2.91995	-3.72902	-3.5933	-3.45322	-3.26035	-4.2813	-3.57086	-0.37905
Q99614	TTC1_HUMAN	Tetratricopeptide repeat protein 1	-0.753554	-1.1311	-1.02061	-0.197377	-0.615959	0.0211386	-0.877807	-0.910505	-0.903719	-0.487206	-0.495711	-0.57198	-0.678774	-1.1971	-0.783132	-1.53602	-1.72373	-1.32508	-0.85727	-0.373013	-0.401246	-1.31807	-1.04876	-1.18308	-0.354666	-1.75317	-0.378721	-1.22055	-1.23741	-1.27183	-0.378341
Q8WXF1	PSPC1_HUMAN	Paraspeckle component 1	1.08652	1.00574	1.09073	1.75895	1.78542	1.86506	1.85238	1.74469	1.89174	1.72625	1.56018	1.66618	1.4545	1.01745	1.18102	1.14489	0.930401	0.733702	1.17696	1.08284	1.21378	1.52896	1.4113	1.61287	1.29598	1.50748	1.19746	0.309645	1.44695	0.652313	-0.377882
P04406	G3P_HUMAN	Glyceraldehyde-3-phosphate dehydrogenase	6.02435	6.09354	5.4582	5.30953	5.55176	5.29419	5.9664	6.1012	6.09659	5.77761	5.68671	5.81737	5.84864	5.74587	5.86439	5.04461	5.26358	5.61274	6.18453	5.39011	5.54958	5.88727	5.69106	5.87417	5.75589	5.01862	5.72971	5.10216	5.18992	5.06554	-0.37778
P31930	QCR1_HUMAN	Cytochrome b-c1 complex subunit 1, mitochondrial	3.84054	4.00052	3.1209	4.00728	4.15356	4.13294	3.72428	3.85757	3.91292	3.86211	3.91128	3.97116	3.61355	3.58865	3.7801	3.3179	3.83171	3.94617	2.25879	2.55663	2.65636	3.55385	3.79127	3.76677	3.13205	4.23064	3.61362	2.48157	2.77219	2.59202	-0.377687
P62633	CNBP_HUMAN	Cellular nucleic acid-binding protein	0.195893	0.320676	-0.0352996	0.0360573	0.267145	0.119406	0.295739	0.0471495	0.113229	-0.32305	-0.632525	-0.746114	0.316396	-0.195254	-0.481654	-0.539755	-0.790534	-0.416118	-0.0560674	-2.7987	-2.91896	0.360579	-0.760267	0.147002	0.202601	-0.820397	-0.159654	-2.72	-3.40558	-3.90156	-0.376722
Q92665	RT31_HUMAN	28S ribosomal protein S31, mitochondrial	0.52414	0.28334	0.477107	0.945862	1.05356	0.896723	0.616968	0.477502	0.485748	0.696961	0.512413	0.681566	0.630278	0.506857	0.594402	0.352174	0.0174153	0.289034	0.436887	-0.166074	-0.166581	0.943201	0.966678	0.982118	0.72024	0.913384	0.0581564	1.059	-2.13625	0.820471	-0.375779
Q13347	EIF3I_HUMAN	Eukaryotic translation initiation factor 3 subunit I	0.320542	0.884251	0.727939	-0.678607	0.128625	0.0203881	0.370654	0.16153	0.354501	-0.0448056	0.0209036	0.312885	0.536403	0.306844	0.117382	-0.200614	-0.245908	0.00294501	-0.329076	-0.838088	-0.538562	0.373351	0.265824	0.598356	-0.0739217	0.612079	-0.0689302	0.56254	0.424336	0.577577	-0.372959
P51688	SPHM_HUMAN	N-sulphoglucosamine sulphohydrolase	0.998609	0.936415	0.674286	0.704503	0.846493	0.782779	1.0129	1.02068	0.960173	-1.39238	-0.461314	-1.33892	1.3634	-0.787462	0.910109	-0.333908	-0.640937	-0.544466	0.599819	-0.773076	-0.981438	1.09156	0.983544	-0.840115	0.179959	-1.2386	-1.38731	0.17446	-0.00203612	-0.265365	-0.371704
Q00059	TFAM_HUMAN	Transcription factor A, mitochondrial	0.477989	0.697596	0.524032	0.533993	0.535376	0.675554	0.751167	0.711309	0.737631	0.867917	0.845318	0.906465	0.00337349	0.439238	-0.00200577	0.000205179	-0.68621	-0.541738	0.43221	0.838569	0.910602	1.19561	1.35051	1.32418	0.207956	0.722257	0.399479	1.15246	0.99788	0.835777	-0.371001
Q7L014	DDX46_HUMAN	Probable ATP-dependent RNA helicase DDX46	-0.0511614	-0.0116294	0.416785	0.00914415	-0.118981	0.206777	-0.0403641	-0.593309	-0.190642	-0.49823	-0.401994	-0.274297	-0.155094	-0.0398018	0.078364	-0.70991	-0.819368	-0.829994	-0.703998	-1.53179	-1.63431	-0.59513	0.384765	-0.285503	0.172435	1.18173	0.784525	-1.52141	-1.46045	-1.40046	-0.37006
Q9NYL4	FKB11_HUMAN	Peptidyl-prolyl cis-trans isomerase FKBP11	-0.801604	-0.934369	-1.18405	-1.48574	-1.37545	-1.25571	-1.14107	-1.02284	-1.19447	-1.21073	-1.05516	-0.906968	-2.22727	-2.29671	-2.68716	-1.8952	-1.87336	-2.15363	-1.97672	-1.16286	-3.75156	-1.38842	-1.79034	-1.76598	-2.92493	-2.86518	-3.15219	-4.91944	-3.93386	-3.05242	-0.369015
Q01433	AMPD2_HUMAN	AMP deaminase 2	-0.980276	-1.10451	-1.04277	-1.6275	-2.77175	-1.69352	-1.29	-1.63046	-1.43521	-1.69093	-1.64424	-1.56874	-1.42575	-1.63244	-1.7027	-2.44627	-2.52012	-1.80439	-1.37428	-1.24795	-1.21135	-1.45523	-1.24723	-1.8543	-2.38596	-2.75621	-2.01747	-1.36982	-1.72087	-1.57555	-0.368581
P10253	LYAG_HUMAN	Lysosomal alpha-glucosidase	0.606052	0.545496	0.606368	-0.00164696	0.282242	0.106878	-1.43973	-1.19014	-2.17607	-1.00139	-0.643099	-0.899411	0.358537	0.520396	0.485883	-0.716871	-0.689798	-2.44603	-0.613484	-0.221728	-0.351965	-2.22067	-0.350548	-0.585421	-0.344178	0.511978	0.265567	-2.32948	-1.45201	-1.04286	-0.368309
P02649	APOE_HUMAN	Apolipoprotein E	1.4259	1.41514	1.54402	2.42827	2.40936	2.38646	4.66299	4.45212	4.43803	3.16617	3.41301	3.25114	2.15479	2.18015	2.14671	0.58261	0.670588	0.361787	0.150162	1.33132	1.64664	1.48282	1.73696	1.64167	1.16437	0.197489	0.907625	3.39945	3.29337	3.4959	-0.367946
Q5RKV6	EXOS6_HUMAN	Exosome complex component MTR3	0.235536	0.423262	0.239688	-1.36304	0.258331	0.0729534	0.299286	0.44579	-0.892358	-0.761822	-0.809001	-0.818347	0.586486	0.57562	0.4919	-0.953368	-0.417221	-0.769638	-0.0118429	-2.51932	-2.65746	0.129346	-0.0808557	0.142977	-0.543376	0.525055	0.285093	-1.09532	0.263326	-2.45327	-0.367801
Q9Y3D7	TIM16_HUMAN	Mitochondrial import inner membrane translocase subunit TIM16	-1.74215	-1.75644	-2.177	-2.11122	-1.7926	-1.83664	-1.78949	-2.47762	-1.63616	-1.97294	-2.4935	-2.12276	-2.1945	-1.21945	-2.59318	-2.5948	-2.97932	-2.5021	-3.48871	-3.77956	-2.83286	-1.12774	-2.22305	-1.88012	-0.911489	-0.595593	-2.68887	-2.12734	-2.06404	-2.84654	-0.367633
Q6UX04	CWC27_HUMAN	Peptidyl-prolyl cis-trans isomerase CWC27 homolog	-2.11195	-1.74309	-1.86892	-2.96514	-2.03092	-2.27483	-2.1222	-3.05978	-3.02724	-2.47754	-4.80698	-3.46042	-2.69331	-2.66787	-2.9358	-4.89897	-3.2462	-3.83766	-2.4302	-5.89562	-4.16542	-2.57843	-1.85977	-2.06695	-1.78378	-1.41081	-1.64866	-4.52413	-4.67994	-4.62997	-0.367583
Q9BTW9	TBCD_HUMAN	Tubulin-specific chaperone D	1.93821	1.97411	1.13264	0.105555	-0.190973	-0.0980483	0.444697	0.145802	0.710903	1.47882	1.0347	1.47391	1.92083	1.68667	1.54907	0.269922	0.022262	0.418792	0.950896	1.11544	1.37003	0.482183	0.125284	0.455124	0.751421	-0.105878	0.425545	0.779369	1.88984	0.65444	-0.366601
Q9UGP8	SEC63_HUMAN	Translocation protein SEC63 homolog	-0.062676	-0.367776	-0.432149	-0.467422	-0.274662	-0.324862	-4.02313	-0.840945	-0.93471	-0.289534	-0.49585	-2.13647	-0.37817	-0.991151	-1.16801	-0.475514	-0.629434	-0.9969	-0.0687794	-1.488	-4.16352	-0.280341	-0.629321	-0.124916	-3.25327	-2.54159	-1.20463	-2.76639	-2.18082	-3.5806	-0.366426
P61353	RL27_HUMAN	60S ribosomal protein L27	0.465082	0.96749	0.837502	0.888444	0.592378	0.915031	0.786194	0.626769	0.471283	-0.101488	0.134809	0.545302	0.219228	0.653844	0.727411	-2.28707	0.592793	0.306683	-3.13742	0.589089	0.943639	0.986033	1.07162	1.24695	-3.47936	0.349869	0.802862	1.22767	-5.0408	-3.68747	-0.365636
Q15742	NAB2_HUMAN	NGFI-A-binding protein 2	-2.84183	-1.84094	-2.07163	-3.66668	-3.44393	-2.86517	-2.81424	-2.31752	-2.47123	-2.54408	-2.6657	-3.8119	-1.9147	-2.15504	-1.83826	-4.28878	-4.41236	-3.65701	-3.38008	-3.76162	-2.75354	-3.31764	-6.21287	-2.75606	-3.35292	-3.06031	-4.14365	-1.8808	-2.7046	-1.78243	-0.365067
Q9BVJ7	DUS23_HUMAN	Dual specificity protein phosphatase 23	-2.15094	-1.47588	-1.46973	-1.59819	-1.90188	-1.44006	-1.17497	-1.11429	-3.2955	-1.28071	-1.57134	-1.4029	-0.649858	-0.818855	-0.757461	-3.0681	-3.04898	-1.31744	-0.939573	-1.46652	-0.735723	-1.22409	-1.42265	-0.96433	-1.58144	-2.30649	-2.95014	-0.821472	-1.312	-0.465806	-0.364902
Q13724	MOGS_HUMAN	Mannosyl-oligosaccharide glucosidase	1.3924	1.45215	1.20864	0.622999	0.860467	0.910875	1.57774	1.22545	1.29661	0.955262	0.701586	0.885772	1.33996	0.909547	0.688045	1.15099	0.817426	0.843237	1.19848	-0.76303	-0.293376	1.26166	1.14941	1.3515	0.672039	0.464401	0.307671	0.133255	0.486332	0.233969	-0.364588
P57105	SYJ2B_HUMAN	Synaptojanin-2-binding protein	-1.43221	-1.86563	-1.98746	-1.27293	-1.01875	-1.19816	-0.781338	-0.983569	-0.885776	-0.58798	-0.775811	-0.573126	-0.909524	-0.938636	-1.17573	-3.74632	-1.66717	-1.52554	-0.677721	-0.588844	-0.42957	-0.343102	-0.406923	-0.234558	-1.18507	-0.99377	-1.37883	-1.46299	-1.82222	-1.1725	-0.364089
Q16698	DECR_HUMAN	2,4-dienoyl-CoA reductase, mitochondrial	2.31493	2.4362	2.24045	2.08403	2.21117	1.89892	2.00558	2.16276	2.12912	2.89857	2.91322	2.98351	1.68762	1.6245	1.7373	1.75918	1.78847	1.63508	1.31398	1.67039	1.52272	1.43343	1.45771	1.57792	1.79143	1.66625	1.85404	2.13276	2.24909	2.36578	-0.362713
P63208	SKP1_HUMAN	S-phase kinase-associated protein 1	2.01036	1.98721	1.82581	1.60061	1.79775	1.69588	1.53342	1.36701	1.54849	1.68186	1.06687	0.876417	1.93017	1.5595	1.60355	1.03427	1.27319	1.61556	1.66539	1.2299	1.32628	1.56327	1.39745	1.75847	1.49439	1.79516	1.26396	0.943404	1.35935	0.174834	-0.362425
P20591	MX1_HUMAN	Interferon-induced GTP-binding protein Mx1	-0.0749271	-0.741411	-0.828136	-1.00197	-1.38471	-0.25163	-0.0789267	-1.03034	-0.561398	1.28531	0.759786	0.931315	2.80998	2.26833	2.26401	0.499157	-1.42844	-1.39486	-0.569845	0.128364	-1.33406	-0.859839	-1.03304	-1.72442	-0.0598938	0.556881	-1.11414	-0.611245	1.31983	-0.112633	-0.361997
P29084	T2EB_HUMAN	Transcription initiation factor IIE subunit beta	-2.45739	-2.55999	-2.63457	-3.79947	-4.38373	-4.73398	-4.2395	-3.23449	-3.18269	-4.29589	-3.61307	-4.77632	-4.22543	-4.29698	-3.54403	-4.1405	-5.48957	-5.39545	-4.71914	-3.94509	-4.05333	-2.71801	-3.73968	-3.44666	-4.24948	-2.93187	-5.26	-2.82279	-5.73615	-2.53264	-0.361563
P14854	CX6B1_HUMAN	Cytochrome c oxidase subunit 6B1	0.748447	0.933073	0.357014	1.14474	1.05384	1.30935	0.505499	0.320322	0.64624	-0.250177	-0.441721	-0.224527	0.850739	0.598637	0.676338	0.469848	-0.17442	0.359719	-0.5293	-0.566139	-0.441545	0.885105	0.687257	1.11095	0.633146	0.547522	0.421672	0.642643	0.730149	0.832599	-0.36071
P61225	RAP2B_HUMAN	Ras-related protein Rap-2b	-1.09699	-1.16409	-1.36464	-0.512803	-0.148189	-0.235239	-0.325126	-0.750957	-0.519362	-0.753376	-1.1167	-0.834383	-0.0552147	-0.412869	-0.574838	-0.696463	-0.61086	-0.926983	-1.23298	-4.87428	-4.81391	-0.167058	-0.44134	-0.271415	-0.721741	-0.601899	-0.867712	-3.01228	-4.36274	-3.84545	-0.360657
P16278	BGAL_HUMAN	Beta-galactosidase	-0.0296495	0.151238	0.454541	0.165048	-0.237791	0.158533	-0.216438	-0.281921	-0.0779409	0.129875	-0.0461542	-0.259135	1.41284	1.12508	1.12738	0.382048	0.366517	0.322015	-0.669457	-0.789889	-0.72317	0.420097	-0.481576	0.417537	-0.348244	-0.414169	-0.332634	0.176497	0.47093	0.625379	-0.360385
Q9BY50	SC11C_HUMAN	Signal peptidase complex catalytic subunit SEC11C	-1.55272	-1.36857	-1.54103	0.150946	0.385729	0.272441	-1.31503	-0.990536	-1.53283	-0.808377	-0.994836	-0.564657	-0.927703	-0.991608	-1.52702	-1.94463	-2.11601	-1.30846	-1.04701	-0.971194	-1.56652	-1.39371	-2.26433	-2.22328	-2.18027	-1.80792	-2.22383	-0.422123	0.010276	-0.845214	-0.360369
P04075	ALDOA_HUMAN	Fructose-bisphosphate aldolase A	4.84855	4.5326	4.83134	4.73056	4.79085	4.45052	4.45524	4.65957	4.35458	4.80972	5.35549	4.93419	3.32527	4.14538	4.05305	3.51314	4.19459	4.13931	4.36372	2.58021	2.76337	4.70158	5.06958	4.83954	4.37289	4.56655	4.7599	1.2311	1.28995	1.4756	-0.360082
P55010	IF5_HUMAN	Eukaryotic translation initiation factor 5	1.44967	1.46278	1.582	0.961198	1.18749	1.0855	1.54587	1.79532	1.67268	1.4635	1.75751	1.63682	1.84836	2.19211	2.01585	1.04082	1.31371	0.950767	1.60914	0.797746	0.685147	1.56628	1.77556	1.76476	1.52889	1.84454	1.93205	-0.313029	-0.15477	0.0250431	-0.359928
Q9Y3D6	FIS1_HUMAN	Mitochondrial fission 1 protein	1.54997	1.18561	1.53808	0.0986094	0.51923	0.446726	1.6075	1.48078	1.5386	1.16565	0.864654	1.00541	1.02066	0.631119	0.525425	0.774124	0.691789	0.554752	1.2539	-1.4648	-2.99201	1.61798	0.997218	1.20185	0.230608	0.239616	0.221919	-1.75346	-2.26175	-1.72744	-0.35925
Q6P996	PDXD1_HUMAN	Pyridoxal-dependent decarboxylase domain-containing protein 1	0.664898	0.360492	0.578609	-0.135488	-0.527042	-0.31847	-0.431436	0.0615132	0.105344	0.942753	1.0207	0.979111	0.836532	0.337238	0.362044	-0.866664	-1.17851	-0.390651	0.71562	0.752506	0.918558	-1.07352	-0.113579	0.21121	-0.525635	-0.0993806	-0.108814	0.565444	0.670399	0.756307	-0.358325
Q9Y6E2	BZW2_HUMAN	Basic leucine zipper and W2 domain-containing protein 2	0.397964	0.416165	0.493556	-1.09331	-0.727136	-1.03476	0.635987	0.429445	0.451281	-0.634998	-0.224797	-0.834771	0.13377	-0.0328008	-0.0374572	-0.85725	-1.25601	-0.870087	-0.923552	-0.198362	-3.27612	-0.0815911	-0.0796562	0.0650652	-0.62248	-0.567726	-0.823297	-0.817786	0.13873	-4.07852	-0.357237
P09622	DLDH_HUMAN	Dihydrolipoyl dehydrogenase, mitochondrial	2.83087	2.58201	3.0064	2.38019	2.45124	2.40582	3.04659	3.06163	3.07319	2.15748	2.42207	2.25541	1.97227	2.29611	2.2682	2.30861	2.70318	2.2582	1.57992	0.413549	0.277062	2.60572	3.06493	2.60909	1.64522	2.1623	1.91407	1.44593	1.31134	1.11607	-0.357156
Q9NVI7	ATD3A_HUMAN	ATPase family AAA domain-containing protein 3A	0.539129	0.695908	0.381888	0.559223	0.82841	0.596124	0.585457	0.537328	0.510794	0.64857	0.456533	0.517682	0.28197	-0.0641686	-0.170029	0.682708	0.433081	0.516179	0.271862	-3.10877	-2.80892	0.390065	0.329753	0.410117	0.266922	-1.3023	-1.66741	-3.32604	-2.83371	-2.99976	-0.35701
P52888	THOP1_HUMAN	Thimet oligopeptidase	-0.417708	-3.2596	-2.76612	-0.713309	-0.677376	-3.60349	-0.777388	-5.52148	-0.948027	-1.34401	-2.8381	-3.89778	-0.740651	-1.17934	-0.964032	-4.39825	-2.09307	-2.15185	-1.24126	-2.60995	-3.72026	-0.990987	-2.74194	-4.43893	-5.54175	-2.98709	-2.96428	-2.66902	-2.34571	-2.4692	-0.356898
Q92552	RT27_HUMAN	28S ribosomal protein S27, mitochondrial	0.463639	0.00548286	0.21357	0.934213	1.20266	1.08089	-0.23335	-0.629029	-0.379734	0.570498	0.229922	0.443944	0.657135	0.201502	0.0268301	0.293341	0.100988	0.0487788	-0.813807	-4.77098	-3.38439	0.163357	0.0125622	0.128978	0.618068	0.729983	0.580722	-4.20353	-0.636059	-1.67697	-0.355211
Q86Y56	HEAT2_HUMAN	Dynein assembly factor 5, axonemal	-0.882948	-0.561953	-0.555163	-1.22931	-1.4074	-1.31659	-1.41796	-1.45804	-1.69486	-2.01943	-2.74761	-2.84934	-0.456744	-1.17772	-1.0681	-2.03896	-2.38435	-1.39778	-1.85493	-2.35903	-3.17345	-0.813692	-0.900806	-3.06109	-0.855423	-1.54006	-1.54856	-1.96858	-2.30832	-2.84445	-0.354358
Q9BY77	PDIP3_HUMAN	Polymerase delta-interacting protein 3	-0.833341	-3.80266	-1.26529	-0.752118	-0.277586	-0.631314	-1.75149	-1.74195	-2.2876	-0.239324	-0.688591	-0.478601	-0.303245	-0.90872	-0.639396	-1.07785	-1.75383	-1.74269	-2.16133	-1.38804	-1.73585	-1.16637	-1.54099	-2.96529	-1.77504	-1.97628	-1.35738	-1.65908	-1.18283	-1.69356	-0.354057
O14617	AP3D1_HUMAN	AP-3 complex subunit delta-1	0.613195	0.820077	1.09352	1.0274	0.731082	1.12641	0.645406	0.332849	0.480492	0.740458	0.708165	0.601367	-0.443744	0.462654	0.450482	-0.431092	0.345464	0.440794	0.100089	0.434291	0.805417	0.335495	0.896924	0.290436	0.348839	0.558887	0.606612	0.69141	-0.0910564	0.541185	-0.353871
Q9BSD7	NTPCR_HUMAN	Cancer-related nucleoside-triphosphatase	0.673272	0.731883	0.565796	1.22337	1.41802	1.28309	-0.0528402	-0.20156	0.0474164	0.528757	0.320857	0.551964	0.4311	0.148449	0.116146	0.0898767	0.278716	0.51322	-1.10457	-0.874539	-0.550303	1.22613	1.14797	1.32217	0.961188	1.07023	0.994232	0.416257	0.689787	0.722664	-0.352756
P37108	SRP14_HUMAN	Signal recognition particle 14 kDa protein	1.47214	1.63842	1.76452	2.76771	2.98959	2.90734	2.39049	2.18084	2.23747	2.34761	2.40978	2.51022	2.88194	2.94055	3.06217	1.41939	1.91091	1.74552	2.3277	1.969	2.00128	2.15193	2.41344	2.2717	2.82704	3.21986	3.1193	1.22555	1.52183	1.54482	-0.352097
Q15631	TSN_HUMAN	Translin	1.75893	1.77886	1.47328	0.961674	1.14313	0.890087	1.55894	1.46321	1.22122	1.8018	1.60697	1.66942	1.85216	1.73328	1.22719	0.731845	0.427264	0.571623	1.76874	1.33642	1.31568	0.882964	0.787697	0.791578	1.48695	1.29122	1.26241	1.8084	1.75502	1.859	-0.351747
P62277	RS13_HUMAN	40S ribosomal protein S13	3.90357	3.95623	3.76586	3.77383	3.75227	3.88995	3.93519	3.76453	3.98858	3.75755	3.46635	3.6944	4.00382	3.74164	3.7824	3.81968	3.53502	3.86566	3.42876	3.03043	3.02629	4.09679	3.98528	4.07141	3.88756	3.78984	3.9492	3.4638	3.56808	3.52579	-0.350314
P46782	RS5_HUMAN	40S ribosomal protein S5 [Cleaved into: 40S ribosomal protein S5, N-terminally processed]	4.05866	4.14509	4.13278	3.836	4.10121	4.00034	4.14871	3.95852	4.23363	3.82253	3.66285	3.88557	4.08491	3.81462	4.00767	3.82918	3.79244	4.07563	3.45981	2.48001	2.59159	4.23637	4.00267	4.37088	4.04137	4.05775	4.10063	3.21296	3.57822	3.23678	-0.349947
P48735	IDHP_HUMAN	Isocitrate dehydrogenase [NADP], mitochondrial	1.61418	2.17343	1.37284	1.77513	1.63131	2.06229	2.61985	1.84902	2.30173	2.35887	2.22089	2.53627	1.90113	1.43862	1.50001	1.52374	1.86276	2.08933	0.399008	0.999266	0.938458	1.76141	2.50111	1.75762	1.44717	1.0492	1.01051	1.52645	1.7618	1.65066	-0.349184
P68402	PA1B2_HUMAN	Platelet-activating factor acetylhydrolase IB subunit beta	-0.104821	-0.178167	-0.345793	-0.564374	-0.45893	-0.430593	-1.05898	-1.00565	-1.35959	-0.936819	-0.909928	-0.758161	-1.57985	-1.02381	-1.70357	-0.945884	-1.32877	-0.85092	-0.612989	-4.54693	-1.71975	-0.00745259	-0.54147	-0.479688	-1.08439	-1.11676	-1.10829	-2.13097	-1.38425	-3.6515	-0.348754
Q9NUU7	DD19A_HUMAN	ATP-dependent RNA helicase DDX19A	-3.1098	-3.00387	-4.92528	-0.849326	-1.52566	-0.661147	-1.31828	-1.52542	-1.05158	-1.93305	-1.74869	-2.46798	-2.26094	-3.87907	-1.50108	-2.96091	-2.8025	-3.14379	-4.76732	-3.63778	-4.31063	-0.670129	-0.24872	-1.18601	-2.35639	-5.22214	-1.5599	-3.00291	-2.0417	-3.45585	-0.348695
Q96CM8	ACSF2_HUMAN	Acyl-CoA synthetase family member 2, mitochondrial	-2.97646	-1.85484	-2.92413	-1.21201	-2.91493	-1.66005	-3.52704	-2.72443	-2.80837	-1.40828	-1.17607	-1.05563	-2.49334	-2.71275	-3.71664	-2.67311	-2.85936	-2.95855	-2.85484	-2.51144	-3.32523	-3.52699	-2.50041	-3.43711	-3.84572	-2.82395	-4.24393	-2.33157	-2.60647	-2.10136	-0.348584
Q92882	OSTF1_HUMAN	Osteoclast-stimulating factor 1	-0.955393	-0.958448	-0.818138	-2.10969	-1.6707	-1.71834	-0.821058	-0.935245	-0.860133	-1.62835	-1.67683	-1.52323	-0.668592	-0.708755	-0.795563	-2.36765	-2.27495	-2.05134	-1.06827	-5.63237	-4.96922	-1.32943	-1.39081	-1.32514	-0.723005	-0.84287	-0.778716	-5.52122	-6.10151	-8.65408	-0.34799
O00203	AP3B1_HUMAN	AP-3 complex subunit beta-1	1.40575	1.45584	1.18687	0.93335	1.17738	1.1796	0.330477	0.210559	0.37479	1.12564	0.680515	0.888369	0.68733	0.724127	0.458859	0.801803	0.564589	0.862576	1.07949	0.474626	0.601301	1.18112	0.917386	0.879501	0.995882	0.788217	0.835789	0.0677455	-0.0330553	-0.186228	-0.347594
P62304	RUXE_HUMAN	Small nuclear ribonucleoprotein E	1.41754	0.480852	2.04362	1.90916	1.08954	1.9374	1.3157	1.11359	1.89067	0.61819	1.61786	0.82907	0.17967	1.94131	2.52656	-0.175983	1.27899	0.432637	0.689797	-2.91841	-5.40746	1.13873	2.37069	1.37145	1.2336	2.73311	2.54544	-3.6617	-5.94288	-4.75919	-0.346606
P05455	LA_HUMAN	Lupus La protein	1.42352	1.90817	1.41012	1.83033	1.83768	2.12976	1.48449	1.18322	1.05021	1.34518	1.17104	0.742545	1.90508	1.78837	1.44276	1.76654	1.38042	1.29055	1.38532	0.589419	0.803656	1.44699	1.56217	1.35437	1.11771	1.58857	1.38201	0.895876	1.27837	0.557979	-0.346386
Q9Y5V0	ZN706_HUMAN	Zinc finger protein 706	-0.348889	-0.111525	0.059313	-1.0441	-1.24554	-1.30152	-0.400823	0.0383016	0.0896326	-0.435307	-0.254109	-0.387268	-3.21104	-1.33142	-0.899291	-3.43112	-3.66763	-3.70373	-1.67391	-0.556497	-0.174892	-1.42667	-1.2888	-1.53952	-4.05793	-1.50895	-1.7048	0.99306	1.13412	1.03092	-0.346053
P62888	RL30_HUMAN	60S ribosomal protein L30	3.34271	3.43979	3.36065	3.1237	3.16007	3.25121	3.34289	3.37879	3.49098	3.27292	2.98198	3.23306	3.44662	3.17418	3.1599	3.3473	2.94604	3.28108	2.96569	2.45167	2.73623	3.54253	2.90643	3.50145	3.3085	2.55417	3.14315	3.32277	3.27346	2.89178	-0.34599
Q9BYG3	MK67I_HUMAN	MKI67 FHA domain-interacting nucleolar phosphoprotein	-0.101071	-0.516604	-0.501816	-0.633997	-0.342928	-0.271665	-0.300233	-0.448325	-0.112319	-0.480022	-0.679106	-0.5192	-0.420874	-1.686	-0.907632	-1.3294	-1.45483	-1.02028	-0.655578	-1.25396	-1.10666	-1.50838	-0.477508	-0.591047	-0.42086	-0.511934	-0.421705	-1.71429	-1.46465	-1.58988	-0.345452
Q9NVT9	ARMC1_HUMAN	Armadillo repeat-containing protein 1	0.205611	-0.909347	-0.319299	-0.0344282	0.313033	0.127017	-1.63365	-1.03315	-1.32363	-1.29751	-1.55888	-1.25693	-0.641077	-0.897779	-1.28242	-0.845243	-1.59755	-1.59405	-0.640071	-0.950517	-0.939803	-0.580061	-1.25268	-0.373967	-0.568624	-0.048332	-4.33819	-1.25941	-1.63844	-3.13819	-0.345161
Q9UBV8	PEF1_HUMAN	Peflin	-1.37917	-1.14226	-1.34595	-2.28975	-2.14573	-2.00599	-1.89933	-1.89789	-1.56278	-1.61572	-1.70881	-1.62279	-1.13416	-1.0494	-1.24791	-3.45369	-2.01795	-1.47027	-0.723132	-3.87134	-4.47423	-1.59907	-1.54149	-1.53076	-0.702571	-0.807591	-0.86653	-2.40983	-2.35144	-4.18953	-0.34488
O76094	SRP72_HUMAN	Signal recognition particle subunit SRP72	-0.67086	-0.108252	-0.309027	-1.21777	-0.51113	-0.596321	-1.60725	-1.60482	-1.64085	-0.979007	-1.42646	-0.700632	-0.891771	-0.851097	-1.24248	-1.02129	-1.43502	-1.04431	-2.79845	-2.12602	-2.35398	-0.755914	-0.874514	-0.995923	-0.821277	-0.241147	-0.800025	-3.26191	-5.05956	-3.40286	-0.34478
O75533	SF3B1_HUMAN	Splicing factor 3B subunit 1	2.96512	2.99987	2.99774	3.02492	3.19963	3.1578	3.08597	3.17306	3.03564	2.55788	2.58188	2.6503	3.22778	3.07114	3.01894	2.57323	2.65946	2.46413	2.75604	2.82826	2.89796	2.94357	3.10282	3.00685	3.02456	3.40418	3.1092	2.77863	2.73641	2.73348	-0.344676
P09972	ALDOC_HUMAN	Fructose-bisphosphate aldolase C	1.2479	1.13498	1.15299	-0.0985431	-0.594228	-1.02834	0.569782	0.281651	0.291684	0.410583	0.094	0.0159566	0.680081	0.229342	0.142175	-0.526195	-0.545423	0.468796	0.999727	-0.156428	0.290143	1.59481	1.42374	1.77308	-0.924265	-0.103999	-1.65556	0.532035	0.0893135	0.181513	-0.343845
Q8NF37	PCAT1_HUMAN	Lysophosphatidylcholine acyltransferase 1	-1.96927	-1.49587	-2.21748	-2.10521	-1.71771	-1.71677	-1.32516	-1.59189	-1.72658	-1.4895	-1.99776	-1.94648	-1.27418	-1.70639	-1.95067	-1.9266	-1.87348	-1.8144	-1.61619	-3.53578	-2.01048	-1.07386	-1.1775	-0.866068	-2.3678	-2.33699	-2.34022	-2.45955	-1.59027	-3.3049	-0.34362
O95169	NDUB8_HUMAN	NADH dehydrogenase [ubiquinone] 1 beta subcomplex subunit 8, mitochondrial	-2.13858	-1.83533	-1.88831	-1.31619	-1.2252	-1.39007	-1.62754	-1.58933	-1.16039	-1.53202	-1.52775	-1.55678	-2.58995	-1.36845	-1.39192	-1.99072	-3.67132	-1.99442	-2.32047	-2.15462	-3.97523	-2.4841	-3.2169	-4.47221	-3.41796	-1.72884	-1.98321	-3.43872	-2.56193	-1.96918	-0.342693
O95777	LSM8_HUMAN	U6 snRNA-associated Sm-like protein LSm8	-0.115179	-0.414105	-0.603025	0.28723	0.218129	-0.139096	0.147168	0.507309	-0.150684	0.253127	-0.0339319	0.121862	0.630121	0.517497	-0.214828	-0.22061	-0.0499917	-1.10144	0.298565	-3.84291	-2.35679	0.372437	0.337034	0.466407	0.260656	0.819575	0.526666	-2.82905	-2.47319	-3.17735	-0.342659
P28331	NDUS1_HUMAN	NADH-ubiquinone oxidoreductase 75 kDa subunit, mitochondrial	2.73847	2.7863	2.24907	3.0634	3.14592	3.16151	3.12207	2.9871	3.01561	2.83999	2.79318	2.73356	3.25657	3.14064	2.98559	2.76633	2.78534	2.37583	2.21667	1.32076	1.38759	1.61963	2.06916	2.22196	2.87018	2.91087	2.49189	1.5855	1.11121	1.49838	-0.34195
P11177	ODPB_HUMAN	Pyruvate dehydrogenase E1 component subunit beta, mitochondrial	2.21246	1.75372	1.84089	2.85967	2.7546	2.93892	2.01799	1.8442	1.9757	1.66837	1.52795	1.56691	2.42309	2.34514	2.44933	2.09589	2.09593	1.52135	1.5845	1.68279	2.14656	1.88252	2.13912	1.71857	2.0274	1.86138	2.02888	1.46785	1.73249	1.62139	-0.341813
P82650	RT22_HUMAN	28S ribosomal protein S22, mitochondrial	-1.96963	-0.962816	-1.6653	-1.2958	-1.23572	-0.90185	-4.53814	-1.42549	-1.67363	-1.55023	-1.61681	-1.17238	-1.60256	-1.09221	-1.4082	-2.17286	-2.07282	-1.8119	-2.01297	-1.72861	-2.21361	-2.12001	-1.30264	-1.22944	-1.83832	-1.04407	-1.4182	-3.52419	-1.78141	-2.21056	-0.341706
P42785	PCP_HUMAN	Lysosomal Pro-X carboxypeptidase	-0.594138	-0.900979	-0.718947	-0.518702	-0.406692	-0.373471	-0.494151	-0.403203	-0.578643	-0.355704	0.458528	0.00929574	-0.656537	-0.518443	-0.559495	-1.43455	-0.282092	-0.534604	-0.280525	-2.82623	-3.08189	-0.689233	-0.221061	-0.697359	-0.418385	-0.0187266	-0.407882	-2.8315	-2.11865	-2.43942	-0.341595
Q99570	PI3R4_HUMAN	Phosphoinositide 3-kinase regulatory subunit 4	-1.77672	-1.52724	-1.79613	-2.02273	-1.50613	-1.71984	-1.95497	-4.68209	-4.1928	-1.7895	-1.93322	-1.71255	-1.65732	-1.87929	-4.58965	-3.48619	-2.31846	-2.32332	-2.27074	-3.22248	-4.21533	-1.82922	-1.75121	-1.63158	-3.02864	-1.85529	-2.84574	-0.581283	-1.69811	-2.97194	-0.340932
P17844	DDX5_HUMAN	Probable ATP-dependent RNA helicase DDX5	3.94659	3.82302	3.71762	3.98169	3.97446	3.96874	4.17139	4.14362	4.24409	3.68086	3.44604	3.66614	4.1173	3.88966	3.7855	3.56062	3.42097	3.38903	3.45169	3.72152	3.65991	3.35847	3.39943	3.55217	3.68401	3.60078	3.55075	3.7223	3.92193	3.82605	-0.3407
P54136	SYRC_HUMAN	Arginine--tRNA ligase, cytoplasmic	2.25719	2.51295	2.35079	2.15465	2.2635	2.29841	2.06585	1.98918	2.11481	2.12708	1.83688	2.10207	1.98567	1.91212	1.79608	1.76611	1.61851	1.98663	1.68982	1.77081	1.6431	2.43909	2.36632	2.36694	2.2324	2.2631	2.18158	2.51533	2.4129	2.53415	-0.340692
P15531	NDKA_HUMAN	Nucleoside diphosphate kinase A	1.21468	0.913109	1.701	2.63705	2.76533	2.47327	1.37062	1.66115	1.36256	2.2268	3.49583	2.54938	1.17407	2.42332	2.16752	1.22066	1.53487	1.48003	1.37813	2.04162	2.22211	1.60807	2.50037	1.65192	1.3874	2.50334	2.2801	1.43523	1.14797	1.26743	-0.339808
Q9NWH9	SLTM_HUMAN	SAFB-like transcription modulator	-3.4276	-2.99304	-6.75614	-2.90353	-2.57656	-2.67543	-2.95739	-3.08022	-2.74408	-3.01441	-3.36008	-2.82196	-3.57478	-3.33932	-2.97947	-3.04564	-2.92415	-7.80313	-5.11778	-4.23831	-3.90222	-3.85493	-3.20379	-3.1105	-3.23103	-3.07044	-4.19378	-5.38486	-6.44735	-4.41144	-0.339766
O15498	YKT6_HUMAN	Synaptobrevin homolog YKT6	0.330358	0.655328	0.402181	3.05756	-0.487141	-0.548499	0.462472	0.616448	0.286411	0.295847	0.100328	0.268904	-0.177946	-0.210041	2.93272	-0.0526233	-0.17827	0.256002	-0.200645	0.295864	0.2521	0.400546	0.284445	0.608812	-0.54938	-0.832995	-0.699872	0.273656	0.158578	0.234257	-0.339106
Q15813	TBCE_HUMAN	Tubulin-specific chaperone E	-2.3447	-2.93694	-2.59408	-2.43346	-1.84906	-2.03871	-2.33959	-2.32687	-2.75451	-1.76657	-2.79324	-2.3188	-2.12205	-2.30913	-3.29607	-4.46964	-2.99748	-3.02691	-2.56926	-1.49465	-5.65209	-1.85982	-2.15591	-2.02183	-2.42731	-2.44136	-2.20381	-0.316706	-2.71754	-5.59853	-0.338873
O75165	DJC13_HUMAN	DnaJ homolog subfamily C member 13	-4.17561	-6.04107	-2.77261	-2.64328	-3.98875	-2.10504	-5.45326	-6.8863	-3.80823	-4.50939	-3.02624	-2.45368	-5.16389	-5.17895	-3.48046	-5.20874	-2.90675	-6.44834	-6.13925	-2.54912	-7.12305	-1.83418	-3.41173	-3.30046	-4.16011	-5.49165	-3.21001	-4.89414	-3.52343	-4.14131	-0.338692
Q9P035	HACD3_HUMAN	Very-long-chain	1.26427	0.720869	1.00689	0.529554	0.580672	0.636628	1.49319	1.29269	1.46907	1.27809	0.916152	1.03527	0.757354	0.432872	0.389719	0.345036	0.164983	0.0951689	0.891376	-0.0993606	0.127872	0.413148	0.113439	0.0795627	0.592776	0.175093	0.503108	-1.24178	-1.25947	-0.98488	-0.338591
P09417	DHPR_HUMAN	Dihydropteridine reductase	1.48082	1.54057	1.73735	1.44032	1.53198	1.30944	0.983481	1.24535	1.18527	0.526923	1.31829	1.06206	1.31168	1.5193	1.60329	-0.218276	-0.493905	0.140466	1.65275	2.56695	2.50833	1.74982	2.37733	1.91383	0.367829	0.381344	0.372789	2.56833	2.69921	2.6487	-0.337625
O00330	ODPX_HUMAN	Pyruvate dehydrogenase protein X component, mitochondrial	-5.52011	-4.17025	-7.35754	-4.80655	-4.16924	-3.97884	-6.76495	-5.65441	-5.52092	-4.93431	-8.36214	-9.2786	-5.22148	-6.9699	-5.60787	-6.8918	-8.28153	-5.24716	-7.5817	-7.75578	-6.22406	-4.63335	-4.60931	-7.81697	-8.10714	-6.44043	-8.15922	-6.59442	-5.10138	-7.78465	-0.336794
O60732	MAGC1_HUMAN	Melanoma-associated antigen C1	-2.80918	-2.33184	-2.575	-5.80438	-3.5429	-3.46043	-5.02901	-7.08385	-5.41554	-5.73281	-5.28465	-5.64605	-5.29979	-5.63459	-6.44078	-6.11688	-4.22932	-6.44347	-5.4217	-4.74797	-5.27053	-1.21825	-1.51346	-1.44713	-5.5022	-4.06456	-6.11315	-5.85796	-5.62079	-6.2933	-0.335444
P06454	PTMA_HUMAN	Prothymosin alpha [Cleaved into: Prothymosin alpha, N-terminally processed; Thymosin alpha-1]	-6.79535	-4.02547	-4.39116	-5.75726	-5.53284	-5.7635	-8.74779	-5.38911	-9.68378	-6.00839	-5.81703	-5.00871	-7.76652	-7.69165	-4.89619	-6.85962	-7.00455	-6.74043	-5.96903	-8.83565	-10.3366	-5.2011	-5.36988	-4.97881	-4.7658	-4.7738	-5.66152	-7.8033	-7.94887	-8.76214	-0.334471
Q9NPA8	ENY2_HUMAN	Transcription and mRNA export factor ENY2	-0.252342	0.161477	-0.0642986	-0.441226	-0.041607	-0.398228	-0.12581	-0.442699	-0.474383	-0.652775	-0.703904	-0.636035	-0.183956	-0.268343	-0.470306	-0.589568	-0.493312	-0.690376	-0.710195	-3.90936	-3.38062	-0.421545	-0.491365	-0.56556	-0.0741125	-0.0523984	-0.161751	-2.7266	-2.03536	-4.16592	-0.333803
Q92544	TM9S4_HUMAN	Transmembrane 9 superfamily member 4	-0.962665	-1.31423	-1.30468	-1.4857	-2.53901	-1.17545	-0.817517	-2.51581	-2.48752	-4.21415	-2.24088	-2.2516	-1.13563	-2.20384	-3.26299	-0.865432	-4.18994	-2.37697	-3.66068	-4.22013	-4.30966	-0.960274	-1.50934	-2.0025	-1.41896	-2.5823	-2.18387	-2.89414	-2.81144	-3.57564	-0.331603
P62857	RS28_HUMAN	40S ribosomal protein S28	3.7258	3.8545	3.63318	3.52868	3.69378	3.56096	3.8081	3.67939	3.64611	3.60564	3.41502	3.49492	3.84915	3.5374	3.38747	3.63266	3.4308	3.51274	3.22744	0.0983442	0.491983	3.89495	3.84244	3.89693	3.61601	3.74377	3.51038	0.230901	-0.112284	0.351238	-0.330072
Q9NZ01	TECR_HUMAN	Very-long-chain enoyl-CoA reductase	-0.988353	-1.27128	-0.95919	-2.41984	-2.297	-2.42256	-0.8733	-0.93529	-0.802863	-1.13448	-1.07149	-1.12927	-1.81519	-1.24734	-1.10273	-2.43606	-1.66001	-2.35413	-1.58135	-8.73226	-8.33661	-2.0083	-1.3487	-1.91571	-1.53468	-0.259327	-0.617608	-6.93556	-6.90796	-6.1628	-0.329465
Q9Y263	PLAP_HUMAN	Phospholipase A-2-activating protein	-1.7855	-1.55828	-1.46071	-2.89282	-2.4506	-2.88383	-2.05702	-2.29425	-7.45957	-2.1524	-2.36835	-2.23045	-2.24347	-2.10531	-2.53198	-3.06994	-4.74243	-2.51863	-1.07486	-4.44187	-6.7206	-0.615419	-0.958619	-0.649917	-1.44117	-1.16472	-1.65809	-4.38003	-3.88608	-6.05539	-0.329044
P13807	GYS1_HUMAN	Glycogen [starch] synthase, muscle	-2.16574	-4.20493	-3.84732	-1.46532	-1.83871	-2.14809	-1.71607	-3.58666	-2.1694	-1.70367	-1.74353	-2.27801	-2.58654	-1.69226	-1.95606	-3.70466	-2.96631	-2.4919	-2.75412	-2.98221	-2.57541	-1.77354	-2.3959	-1.98473	-2.61512	-2.51736	-1.79145	-0.596792	-3.57022	-3.09812	-0.328685
Q96I99	SUCB2_HUMAN	Succinyl-CoA ligase [GDP-forming] subunit beta, mitochondrial	1.08964	0.948472	0.846259	1.9403	1.94419	1.96815	2.83469	2.95472	2.96149	2.76863	2.91539	2.82476	1.536	1.6348	1.40382	0.717982	1.16398	0.893599	1.14483	1.53715	1.46991	2.23369	2.15025	2.27657	1.54721	1.9407	1.8337	1.58328	1.56711	1.82295	-0.328267
P08758	ANXA5_HUMAN	Annexin A5	5.83338	5.74293	5.76554	6.55714	6.5364	6.5835	6.25511	6.18279	6.20696	6.45507	6.33784	6.44803	6.91282	6.79184	6.80031	5.98837	5.88292	6.31551	6.53286	6.57071	6.6536	6.89521	6.83646	6.86875	5.5841	5.15697	5.57052	6.92414	6.90697	6.92627	-0.328234
Q9UBM7	DHCR7_HUMAN	7-dehydrocholesterol reductase	-1.43478	-1.07545	-1.06809	-0.65336	-0.313164	-0.755058	-0.955567	-0.533947	-0.705037	1.4533	1.37048	1.6689	-0.716178	-0.799231	-0.299569	-1.56653	-1.15909	-0.620284	-1.09742	-0.544759	-0.595711	-1.01046	-1.06526	-0.0296598	-0.365816	-1.47933	-0.558866	-0.359966	-0.119457	-0.202036	-0.327901
Q9H0W9	CK054_HUMAN	Ester hydrolase C11orf54	-0.865016	-0.856555	-0.963856	-2.89342	-2.56142	-1.69153	-2.59057	-0.741567	-4.59342	1.05489	0.891606	1.08303	-1.26685	-1.27306	-0.966585	-2.14644	-1.52444	-1.83756	-0.615567	-1.86798	-1.94376	-1.77445	-2.68775	-1.48946	-3.28238	-4.72398	-1.04247	-2.19848	-1.24056	-2.28633	-0.326424
P56537	IF6_HUMAN	Eukaryotic translation initiation factor 6	2.05284	1.92038	1.83301	1.23826	1.24993	1.18599	1.89824	1.52706	1.51332	1.08309	0.641793	0.846054	1.65307	1.12154	0.86053	1.2981	0.880114	0.898436	0.832867	-2.19562	-1.84328	1.75905	1.24391	1.35702	1.69205	1.24354	1.45206	-2.07389	-2.51877	-2.42979	-0.32637
P47897	SYQ_HUMAN	Glutamine--tRNA ligase	3.29423	3.1155	3.21074	3.25124	2.87845	3.2378	3.1343	2.96659	2.90763	2.60797	2.65389	2.75742	3.3973	3.59055	3.50889	2.74417	2.9995	2.84017	2.43935	3.21574	3.06658	3.15731	3.44393	3.09202	2.9515	3.2365	3.22372	3.10267	3.12863	3.09085	-0.325052
Q14692	BMS1_HUMAN	Ribosome biogenesis protein BMS1 homolog	-2.56063	-4.05361	-2.37323	-4.58286	-4.93332	-4.41005	-3.0018	-2.6912	-2.69047	-3.73264	-2.51763	-2.93517	-6.41234	-3.07538	-3.0108	-4.99657	-3.75133	-4.48177	-5.67152	-9.16625	-5.83959	-3.66597	-2.87251	-2.72279	-4.78095	-2.57556	-3.04883	-5.53295	-4.74496	-5.63401	-0.32436
P14174	MIF_HUMAN	Macrophage migration inhibitory factor	4.89576	4.82355	4.66895	4.43617	4.68	4.5685	5.41678	5.43351	5.38669	4.8481	4.80498	4.94092	4.79816	4.69537	4.57365	3.25362	3.19028	3.65939	5.168	5.184	5.40517	5.07633	4.75946	4.98712	4.34378	3.98012	4.25018	5.78524	5.72015	5.75804	-0.324291
Q9Y3E0	GOT1B_HUMAN	Vesicle transport protein GOT1B	-0.228097	0.0634328	0.316424	-0.981064	-0.9878	-0.469844	-0.553925	-1.07567	-0.0201985	-0.404802	-0.71174	-0.313157	-0.462687	-0.937408	-0.616914	-0.769506	-0.529572	-0.293193	-1.55493	-6.24225	-6.69682	-0.860519	-0.600572	-0.738632	-0.59327	0.0317053	-0.313491	-4.51403	-6.64874	-4.6825	-0.324013
P22695	QCR2_HUMAN	Cytochrome b-c1 complex subunit 2, mitochondrial	2.31525	1.94952	2.37182	2.84106	2.94741	2.89175	2.21026	2.24522	2.48277	2.20436	2.61441	2.4734	1.57623	2.31358	2.44502	2.22601	2.22698	2.19693	1.24752	1.77397	2.13601	2.21452	2.44867	2.3505	2.18536	2.55833	2.41664	2.1278	1.72629	1.86758	-0.32392
O14880	MGST3_HUMAN	Microsomal glutathione S-transferase 3	0.508315	0.257512	-0.227216	1.66126	0.0815493	1.78094	0.910409	-0.43982	0.19544	1.38854	1.64506	1.35548	1.50859	0.661006	0.896123	0.161047	-0.171832	-0.0864854	1.85409	1.16145	1.29745	0.776915	0.596462	0.664416	0.339003	0.7699	0.550886	-1.7371	-0.331969	-2.30929	-0.32337
Q16864	VATF_HUMAN	V-type proton ATPase subunit F	-0.0449126	-0.127048	-0.116516	0.50819	0.762299	0.476317	0.337362	0.463032	0.385619	0.163124	-0.0487759	0.0461167	0.33365	-0.144832	0.151403	-0.151254	0.266214	0.0227656	-0.101913	-3.21958	0.956809	0.289703	0.695344	0.734992	-0.447691	-0.863884	-0.342635	-0.818823	-2.11973	-0.967777	-0.322514
P50502	F10A1_HUMAN	Hsc70-interacting protein	2.79545	2.32539	2.51263	3.2466	3.13877	3.27874	3.87501	3.90816	3.82317	2.74241	2.7956	2.86545	3.39574	3.28875	3.25396	2.08273	2.12125	2.47738	2.23296	2.68515	2.75822	3.41253	3.41427	3.27967	1.99803	0.754027	1.97058	4.27659	4.35056	4.30068	-0.322498
O96000	NDUBA_HUMAN	NADH dehydrogenase [ubiquinone] 1 beta subcomplex subunit 10	-0.252254	-0.98752	-0.893308	0.654567	0.599511	0.525018	-1.2027	0.246452	-0.00550127	0.0382709	0.183335	-0.073583	-1.42389	-0.31338	-0.222993	-0.752188	-0.404876	-0.514629	-0.932127	-3.70608	-2.56438	-1.55048	-0.0234843	-0.213698	-0.333917	-0.0273932	-0.630673	-1.94053	-0.134543	-0.70792	-0.322086
P12956	XRCC6_HUMAN	X-ray repair cross-complementing protein 6	4.73287	4.58814	4.67562	4.61279	4.70151	4.66279	4.72174	4.76169	4.73259	4.21312	4.27123	4.19458	4.75708	4.76231	4.70425	4.40056	4.26872	4.27174	4.49265	4.4174	4.62945	4.98973	5.01216	4.92628	4.68605	4.59564	4.71411	3.65453	3.82157	3.83257	-0.320262
Q92598	HS105_HUMAN	Heat shock protein 105 kDa	3.10503	3.01136	3.02169	3.98025	4.16322	4.0145	3.65883	3.80442	3.81639	3.39246	3.58273	3.50325	2.84562	3.33556	2.80653	3.22919	3.2217	3.40395	2.66948	2.33315	1.91904	2.83835	3.03597	3.14345	2.93238	3.03446	2.63366	2.57955	2.68661	2.91114	-0.320051
P62495	ERF1_HUMAN	Eukaryotic peptide chain release factor subunit 1	1.17962	1.05962	1.09774	1.30889	1.0032	1.21928	0.773765	0.88715	0.806685	1.30595	1.03016	1.08621	1.12509	0.898309	0.830237	0.347084	0.153791	0.645593	0.913901	1.6366	1.64559	1.01205	0.64484	0.562088	1.01186	0.463914	0.901242	1.36997	1.40002	0.99282	-0.319274
P62318	SMD3_HUMAN	Small nuclear ribonucleoprotein Sm D3	2.07497	1.29812	2.1414	2.26839	2.08466	2.08282	2.09329	2.00323	2.01817	1.4368	1.68077	1.58451	1.31373	2.08392	2.21086	1.24586	1.98673	1.30112	1.55152	-4.19452	-4.67606	1.67238	2.17665	1.64538	2.12835	2.71442	2.67449	-2.69424	-3.63325	-3.92333	-0.318467
P04183	KITH_HUMAN	Thymidine kinase, cytosolic	1.23822	1.40525	0.931977	-1.13536	-0.364299	-2.29978	-1.35351	-0.878315	-4.83036	-0.5853	-1.27704	-1.02203	0.527776	-0.0773625	-4.14479	-1.57475	-2.08194	-2.35707	-0.77328	-4.54154	-6.098	-1.12487	-5.37506	-3.20315	-1.01296	-1.0205	-0.440596	-5.5509	-4.58666	-4.76687	-0.317786
Q9BQ69	MACD1_HUMAN	O-acetyl-ADP-ribose deacetylase MACROD1	-1.06038	-1.05017	-2.0171	-2.16701	-1.8065	-1.68608	-1.3154	-1.75429	-4.11664	-1.66439	-2.62719	-2.38146	-5.60634	-0.983661	-4.14092	-2.83746	-3.61469	-3.85956	-3.14271	-4.6204	-3.97863	-1.74623	-2.61926	-5.81034	-2.48612	-2.88665	-3.92734	-2.06871	-5.30434	-4.08333	-0.317428
Q9BZE1	RM37_HUMAN	39S ribosomal protein L37, mitochondrial	-0.383812	-0.225992	-1.90669	-0.0437089	-0.215741	-2.70464	-2.03047	-2.24015	-1.83805	-0.219835	-0.561453	-0.564345	-0.526503	-1.07464	-0.638602	-0.92785	-0.778973	-1.80486	-1.95811	-1.7209	-1.66317	-0.301639	-0.57185	-0.533361	-0.844767	-0.666712	-0.637013	-4.19889	-1.67036	-1.36117	-0.316802
O00483	NDUA4_HUMAN	Cytochrome c oxidase subunit NDUFA4	2.38418	2.56928	2.24574	2.75806	2.99829	2.93653	2.55525	2.33451	2.51846	1.05394	0.864043	1.01564	2.34495	2.01047	1.87893	1.76026	1.45641	1.54363	0.241552	0.75463	0.716212	2.68274	2.46996	2.89996	2.38489	2.3685	2.11097	1.98505	2.90967	1.51859	-0.316131
O95336	6PGL_HUMAN	6-phosphogluconolactonase	1.8649	1.91538	1.72215	0.674004	0.87235	0.666622	1.90835	1.77862	1.76574	1.55172	1.31492	1.48341	1.80589	1.64245	1.48782	0.592161	0.539788	0.759254	1.72995	1.49736	1.4577	1.01827	0.322577	1.11052	1.10623	0.690054	0.943584	1.1915	1.75336	1.17062	-0.31608
O75312	ZPR1_HUMAN	Zinc finger protein ZPR1	-0.762529	-0.644231	-0.96979	-0.491296	-0.109673	-0.542322	-0.571717	-0.52391	-0.827809	-0.865924	-0.825216	-1.69897	-0.786523	-0.956971	-0.706108	-0.629111	-0.704058	-0.389835	-1.01	-1.83401	-1.67166	-0.0584428	-0.437336	-0.588019	-1.76451	-1.59526	-2.00185	-1.30905	-0.960898	-2.07161	-0.315524
Q9H3P7	GCP60_HUMAN	Golgi resident protein GCP60	-5.22538	-4.80958	-3.67751	-4.3654	-4.04328	-3.79153	-3.97713	-4.12624	-3.292	-3.17388	-3.44476	-5.23345	-4.0272	-3.2719	-3.39105	-3.83803	-5.17899	-3.15815	-4.62993	-6.27491	-5.87005	-3.59342	-4.6788	-2.99702	-4.59987	-4.83059	-3.69236	-4.60119	-4.43329	-6.0921	-0.314604
Q8NB37	PDDC1_HUMAN	Parkinson disease 7 domain-containing protein 1	-1.69694	-1.24821	-1.44952	-1.6733	-1.42422	-1.54233	-1.27143	-1.1048	-1.21226	-2.27272	-2.37549	-2.37654	-1.78357	-2.05676	-1.69318	-1.55131	-4.76373	-2.1303	-2.05502	-3.64899	-4.16212	-1.90163	-2.2406	-2.0964	-1.17609	-0.99759	-1.15278	-1.39775	-2.01831	-3.62757	-0.314291
Q9NUB1	ACS2L_HUMAN	Acetyl-coenzyme A synthetase 2-like, mitochondrial	-1.65181	-2.12796	-0.718129	-2.26095	-3.88833	-1.67062	-1.22148	-0.967263	-2.52887	-1.92233	-0.824808	-1.60143	-2.13017	-1.33555	-4.27698	-4.09179	-4.40649	-4.75928	-5.87935	0.331351	-0.0852969	-2.30216	-1.33234	-2.88009	-1.91412	-4.21388	-3.81119	-1.0235	-3.49986	-0.834854	-0.313325
P53992	SC24C_HUMAN	Protein transport protein Sec24C	2.12159	2.06833	2.08154	0.72303	1.0311	0.832445	0.965327	1.07606	1.1834	1.48571	1.37465	1.44281	1.70187	1.79184	1.82455	1.37127	1.32453	1.50011	1.56353	0.919989	0.66709	1.92071	2.13705	2.13095	1.61614	1.78867	1.54819	0.946051	1.0596	0.867869	-0.313151
P62316	SMD2_HUMAN	Small nuclear ribonucleoprotein Sm D2	0.712093	1.25414	0.890122	0.986124	1.00695	0.878816	0.986141	0.800667	0.905965	0.562366	0.497441	0.514858	1.15666	1.06646	0.743967	0.951762	0.817176	0.617668	0.838954	-1.88194	-2.49611	0.755759	0.466502	0.756827	1.24306	0.864792	0.950163	-0.774391	-1.16193	-1.11869	-0.312935
P09486	SPRC_HUMAN	SPARC	-0.0486848	-3.35306	-0.674408	-0.288218	-0.422309	-0.323466	-2.88337	-0.348424	-4.82609	-0.28779	-1.33853	-0.627914	-2.16383	-3.68264	-0.843611	-1.8771	-0.775954	-3.24796	-0.993748	-2.48617	-1.72199	-0.238795	-0.469991	-0.420115	-0.352802	-3.99862	-4.12408	-1.14822	-3.10654	-2.35118	-0.312524
Q9BZF1	OSBL8_HUMAN	Oxysterol-binding protein-related protein 8	0.670213	0.639572	0.33484	-0.901139	-0.546649	-0.594227	0.449825	0.166423	0.541515	0.301191	0.122005	0.215058	-0.265646	-0.186105	-0.320563	-0.133809	-0.469409	-0.233147	0.000331409	-1.31514	-1.42021	0.260968	0.186918	0.265284	-0.609898	-0.238424	-0.11445	-0.17092	0.0656505	-0.0469747	-0.311932
P33992	MCM5_HUMAN	DNA replication licensing factor MCM5	2.45108	2.24115	2.35955	1.68448	1.66307	1.58376	1.68233	1.29949	1.38675	1.47498	1.75125	1.61882	2.34572	2.52567	2.41559	1.09695	1.62584	1.40555	1.80857	2.00233	2.12028	2.46318	2.79464	2.49227	2.29078	2.87143	2.62322	1.72212	1.01386	1.66955	-0.311235
O00571	DDX3X_HUMAN	ATP-dependent RNA helicase DDX3X	2.69281	2.79284	2.43947	2.74408	3.38973	3.29335	2.66253	2.55619	2.42971	2.8087	2.59582	2.68013	4.08965	3.84472	3.66249	3.48662	3.04944	3.05992	2.79533	1.92144	1.99426	3.06894	3.99399	3.60831	2.81859	3.13283	2.94089	2.06044	2.31967	2.20426	-0.309522
P41214	EIF2D_HUMAN	Eukaryotic translation initiation factor 2D	-3.95888	-5.89502	-5.02528	-3.39853	-6.06283	-3.99553	-4.3515	-4.30287	-2.80027	-4.79264	-3.62361	-2.24652	-4.94904	-2.3901	-3.13717	-7.05286	-3.40641	-5.32587	-5.24584	-4.97612	-4.77815	-3.85713	-1.84954	-2.15951	-4.02613	-4.11192	-3.41443	-2.36904	-4.1244	-4.14182	-0.309412
Q9BXW7	CECR5_HUMAN	Cat eye syndrome critical region protein 5	-1.80594	-2.31796	-0.77557	-0.762883	-0.852897	-1.25095	-0.546806	-0.0807747	-0.551696	-0.851921	-1.98523	-3.11797	-4.51364	-1.41671	-0.9586	-4.24567	-2.09847	-2.73448	-5.14837	-2.07283	-2.98097	-0.446507	0.785042	-0.235377	-3.98088	0.339845	-0.989385	-1.34992	-2.03018	-3.58942	-0.309336
Q8N6T3	ARFG1_HUMAN	ADP-ribosylation factor GTPase-activating protein 1	-0.159044	-0.00657114	-0.0141771	-0.580458	-0.0617239	-0.747745	0.614322	0.642001	0.47554	0.320543	0.321646	0.366227	-0.416342	-0.861189	-0.410243	-0.177874	-1.17221	-0.436623	-1.12782	-0.46604	-0.562428	0.112517	0.289154	0.307463	-0.421937	-1.2958	-0.551513	-0.0961193	0.0638797	0.0689706	-0.307583
Q8TBQ9	KISHA_HUMAN	Protein kish-A	-1.09291	-0.131556	-0.208605	-0.796464	-0.796616	0.160632	-1.88969	-2.25543	-5.14743	-0.632033	-0.721086	-0.0989176	-0.795909	-0.661285	-0.386122	-1.08783	-0.758368	-0.657913	-1.97246	-2.44789	-7.40251	-1.30004	-1.04859	-1.21396	-0.43761	-0.0796479	0.0308823	-2.38938	-5.78265	-5.12704	-0.306505
Q9NQG5	RPR1B_HUMAN	Regulation of nuclear pre-mRNA domain-containing protein 1B	0.0495675	0.447398	-0.350733	-1.2321	-0.850537	-0.863007	-0.579707	-0.730982	-0.939089	-0.951871	-1.4663	-1.26694	-0.650512	-0.562109	-1.41467	-1.06855	-1.03196	-1.06851	-0.893642	-1.56816	-4.03058	-0.638087	-0.743874	-0.631261	-0.582728	-0.642314	-0.782851	-3.25418	-2.92149	-2.81138	-0.306158
Q07021	C1QBP_HUMAN	Complement component 1 Q subcomponent-binding protein, mitochondrial	3.15112	3.43433	3.25676	3.69458	4.01551	3.87238	3.75848	3.64679	3.67942	2.57291	2.48423	2.41761	2.48297	2.24953	2.14702	2.85803	2.62435	2.72253	2.62022	-1.70876	-1.63926	3.94263	4.01589	4.17383	3.16429	3.41756	3.13893	-1.49709	-0.84081	1.4981	-0.306124
Q96A49	SYAP1_HUMAN	Synapse-associated protein 1	-1.71839	-1.75173	-1.4931	-1.31661	-0.904035	-1.14543	-5.19228	-1.63043	-1.93039	-1.30948	-1.26829	-1.38738	-0.933228	-0.857043	-0.976767	-2.09649	-1.75161	-1.2503	-1.22385	-1.76625	-2.72012	-1.38734	-2.50401	-1.14592	-1.694	-1.8033	-1.79521	-5.24821	-3.42128	-6.04685	-0.305907
P37198	NUP62_HUMAN	Nuclear pore glycoprotein p62	-0.404522	-0.274015	-0.11667	-0.736192	-0.332811	-0.551589	-0.40107	-0.711893	-0.585276	-0.598358	-1.03755	-0.970543	0.21743	-0.287812	-0.243674	-0.282353	-0.728801	-0.605619	-0.167816	-5.34033	-4.81134	0.00616266	-0.19757	-0.00630278	0.00586442	-0.0729238	-0.164654	-4.61504	-6.63055	-3.84788	-0.305473
P17568	NDUB7_HUMAN	NADH dehydrogenase [ubiquinone] 1 beta subcomplex subunit 7	-0.605665	-0.398188	-1.24363	-0.500094	-0.435779	-0.452331	-0.518067	-0.449144	-1.93752	-0.329227	-0.546868	-1.14738	-0.422604	-0.712354	-1.37528	-1.71694	-2.06097	-3.7335	-1.28843	-0.717103	-0.770486	-2.03255	-3.42612	-2.92763	-1.01276	-2.20436	-1.1216	-0.684264	0.220821	-0.308342	-0.305346
P14324	FPPS_HUMAN	Farnesyl pyrophosphate synthase	1.69573	1.80164	2.12658	1.18441	1.52571	1.26635	0.909834	1.23968	0.892552	-0.0380985	1.14093	1.00261	1.45576	2.16833	2.13669	-0.785926	-0.342193	0.205233	2.72468	3.55053	3.56364	2.57048	3.02127	2.90724	0.745198	1.26802	1.17694	0.880956	0.885368	0.879398	-0.304721
Q9NR30	DDX21_HUMAN	Nucleolar RNA helicase 2	3.22667	3.09966	3.01213	2.54542	2.85704	2.86442	3.05828	2.98422	2.86196	2.79248	2.58502	2.72876	2.89787	2.67663	2.66933	2.90843	2.71384	2.76973	2.60954	2.34774	2.32784	3.20788	3.14671	3.22697	2.79809	2.67155	2.71019	1.90132	1.94686	1.96576	-0.3046
P29218	IMPA1_HUMAN	Inositol monophosphatase 1	0.0933757	0.123974	-0.0768013	0.359576	0.29964	0.453077	0.0808326	0.268951	0.251548	-0.353396	-0.116667	-0.31045	0.0741867	-0.341854	-0.320889	-0.440304	-1.28874	-0.527631	-0.168047	-0.195289	-0.065234	-0.756546	-0.616293	-0.771869	-0.936795	-1.92566	-1.1402	0.864042	0.61754	0.815526	-0.304556
O75937	DNJC8_HUMAN	DnaJ homolog subfamily C member 8	-0.42715	-0.237608	-0.282623	-1.18258	-0.579825	-0.888515	-0.470537	-0.299594	-0.37645	-0.853073	-0.620716	-0.805132	0.238791	0.37592	0.388369	-1.02274	-0.976036	-1.1866	-0.809335	-0.436661	-0.390635	-0.781086	-0.522884	-0.352571	-0.0710152	0.126667	-0.195572	-0.359792	-0.543757	-0.528637	-0.304477
Q9Y2V2	CHSP1_HUMAN	Calcium-regulated heat stable protein 1	-0.208407	0.256756	0.0726072	-1.78331	-0.908056	-1.20611	-0.291534	0.0437654	-0.323113	0.233615	0.418948	0.343907	-0.910845	-0.931391	-1.1835	-1.06926	-0.99766	-0.637945	0.859777	-3.99288	-3.3884	-0.467814	-0.557208	-0.152822	-0.406491	-0.693946	-0.464509	-2.90151	-3.34295	-2.97229	-0.304102
Q969V3	NCLN_HUMAN	Nicalin	-0.3651	-0.125889	-0.311314	-0.185616	-0.16792	-0.218809	0.118111	-0.468319	-0.189986	0.0270472	-0.484933	-0.268427	-0.0037497	-0.44907	-2.21201	-0.0142146	-0.500951	-0.636722	-0.636155	-2.24343	-2.43273	-0.53925	-0.544627	-0.545182	-0.460101	-0.595361	-2.17869	-0.749679	-2.53328	-2.18209	-0.304016
Q9BY32	ITPA_HUMAN	Inosine triphosphate pyrophosphatase	0.570714	0.800639	0.51503	-1.06377	-0.283622	-0.556897	-0.605156	-0.212428	-1.83553	0.128742	0.135337	0.185606	0.447173	0.565252	0.385522	-0.151587	-1.0055	-0.0272012	-0.540787	0.423275	-0.367058	0.0956304	-0.360059	-0.145085	-0.0154894	0.013193	-0.805724	-0.32024	0.647963	-0.112329	-0.303251
Q92616	GCN1L_HUMAN	Translational activator GCN1	3.50324	3.35712	3.11106	2.09708	2.33069	2.05696	2.9693	2.86934	2.86518	3.34997	3.1593	3.16328	3.40438	3.19969	2.91602	2.64935	2.33273	2.53739	3.65511	2.74957	2.74346	3.07746	2.86503	2.95142	3.05615	2.67591	3.00491	1.66188	2.09282	1.88687	-0.302693
P35244	RFA3_HUMAN	Replication protein A 14 kDa subunit	1.00841	0.823101	1.11871	0.0637597	0.260836	0.455619	0.698787	0.68065	1.44958	0.0338312	-0.465332	0.112954	0.450059	0.538706	0.297005	0.157937	-0.102588	-0.531625	1.03597	-2.054	-2.16189	0.772849	0.864547	0.821312	0.880448	1.36871	1.04104	-1.81549	-1.86638	-1.6435	-0.302501
P42766	RL35_HUMAN	60S ribosomal protein L35	1.21677	1.52453	1.40588	0.952428	1.14817	1.01747	1.15752	0.894647	1.27405	0.934819	0.882183	0.98281	0.697523	0.796568	0.519744	1.03269	0.982285	0.688297	0.867551	-3.11098	-1.23111	1.3698	1.28481	1.4928	1.04913	1.20368	1.04487	-1.03214	0.885928	-0.359658	-0.302153
P30048	PRDX3_HUMAN	Thioredoxin-dependent peroxide reductase, mitochondrial	1.98406	2.29396	2.50288	1.40672	1.96649	1.74869	1.65398	1.80851	2.10951	2.29869	2.65208	2.60825	1.71389	1.84179	1.8866	1.94078	2.13002	2.14455	1.51799	1.09161	1.15471	2.02211	2.39392	2.47659	1.71532	2.50551	1.74005	1.14518	1.47344	1.44734	-0.301047
Q13155	AIMP2_HUMAN	Aminoacyl tRNA synthase complex-interacting multifunctional protein 2	0.802524	0.998303	1.23287	0.631941	0.487457	0.917754	0.771765	0.703683	1.26297	0.218503	0.408679	0.509367	0.191636	0.580314	0.792051	-0.297126	0.290275	0.456487	0.237537	0.432422	0.541731	0.526173	1.2439	0.980335	0.41278	1.18975	0.94008	-0.957884	-0.892094	-0.80954	-0.300877
Q13148	TADBP_HUMAN	TAR DNA-binding protein 43	0.247762	0.263096	0.192312	0.126874	0.155044	0.357138	0.245383	0.0438739	0.279972	0.173826	-0.179474	-0.0739777	0.463431	0.0425782	-0.0993789	0.481067	-0.0336099	0.161595	0.403097	-4.37275	-3.67759	0.26004	-0.121079	0.0380139	0.326801	0.204937	0.0579755	-1.39184	-3.23915	-3.78348	-0.300244
Q6L8Q7	PDE12_HUMAN	2',5'-phosphodiesterase 12	-1.0776	-1.20515	-1.16391	-0.843498	-0.568973	-0.78535	-1.03965	-1.46923	-1.69554	-1.99404	-1.89633	-2.15292	-0.103254	-0.559128	-0.619864	-1.14956	-1.59261	-1.37879	-2.00453	-1.45728	-1.47341	-1.45878	-1.67113	-1.51638	-1.74747	-1.7961	-3.98414	-3.57687	-0.447639	-0.899658	-0.300162
Q8IWB7	WDFY1_HUMAN	WD repeat and FYVE domain-containing protein 1	-0.864583	-0.0436304	-1.02732	-0.832189	-0.459107	-0.769251	-0.860121	-0.789604	-1.0357	-0.548669	-0.700349	-5.15712	-0.107862	-0.145007	-0.176873	-1.26487	-1.66014	-1.4797	-0.757604	-1.15574	-0.783785	-0.73142	-0.785848	-0.593608	-1.33879	-1.62112	-4.74261	-1.94011	-1.88375	-1.90129	-0.300042
P05386	RLA1_HUMAN	60S acidic ribosomal protein P1	1.86854	1.88443	1.70471	1.72194	1.81124	1.59306	2.01692	1.73332	1.96643	1.72954	1.56708	1.54566	1.79217	1.50114	1.3282	1.95818	1.65675	1.81275	1.41417	-4.85291	-4.2244	1.85038	1.59816	1.87106	1.91723	1.56136	1.57295	-3.16654	-5.95747	-4.11898	-0.299561
Q9UHB9	SRP68_HUMAN	Signal recognition particle subunit SRP68	-0.0417263	0.00529417	0.205601	0.0457859	0.27317	-0.00430843	-1.08444	-0.855367	-1.11335	-0.383746	-0.250749	-0.506183	-0.42596	-0.27919	-0.222945	-0.645745	-0.28464	-0.818016	-0.287091	-0.0490576	-0.15862	-0.325188	-0.0835016	-0.227593	-0.37281	0.0459441	0.0270153	-0.342881	-0.18666	-0.552813	-0.299507
Q92621	NU205_HUMAN	Nuclear pore complex protein Nup205	-1.42749	-1.59072	-1.26714	-1.73009	-1.46265	-1.46181	-1.44806	-1.26795	-1.27583	-1.79108	-1.6997	-1.75154	-1.74356	-1.30459	-1.24959	-1.82964	-1.68277	-1.82859	-1.31884	-3.36483	-3.73782	-1.09566	-0.598157	-0.933718	-1.60778	-0.992092	-1.09204	-4.35181	-4.92832	-4.78599	-0.29895
Q9Y265	RUVB1_HUMAN	RuvB-like 1	2.8327	2.96042	2.78922	2.04343	2.29934	2.30041	2.48615	2.40878	2.44245	1.90296	1.77883	1.93382	2.84161	2.63189	2.54425	2.20907	2.0668	2.20061	2.03118	1.93525	1.66126	2.73836	2.63739	2.72343	2.4504	2.63914	2.69027	0.680659	0.727126	0.56224	-0.296947
Q9BQA1	MEP50_HUMAN	Methylosome protein 50	2.45807	2.27584	1.99799	1.97867	2.03402	2.02339	2.03132	2.42837	2.15399	1.47954	-0.158548	1.74791	1.75116	0.165723	0.0382145	-0.180315	1.60223	0.204284	-0.650212	0.748318	0.838346	1.90076	-0.0470317	1.85173	1.84362	-0.174527	1.58715	1.19732	1.28105	1.21704	-0.295915
P61020	RAB5B_HUMAN	Ras-related protein Rab-5B	-1.71201	-1.67876	-1.78491	-2.0355	-1.53449	-1.86996	-2.844	-2.76397	-4.67658	-1.68036	-1.46269	-1.43455	-0.82366	-0.973054	-1.12437	-2.2384	-2.3989	-2.24956	-1.4692	-0.970604	-1.03309	-0.823866	-0.94573	-0.81629	-2.39001	-1.91714	-2.11952	-1.18342	-1.09953	-1.08224	-0.295404
Q9BTY7	F203A_HUMAN	Protein HGH1 homolog	-1.40756	-1.68032	-1.40753	-0.9004	-0.747311	-0.947347	-0.729705	-0.641514	-0.647744	-1.69665	-1.05214	-1.61089	-2.88124	-3.98818	-1.81816	-2.5697	-1.89869	-2.26774	-2.48468	-4.23784	-2.71492	-1.5475	-1.24747	-1.67889	-2.11998	-1.55285	-1.86453	-2.47329	-2.77242	-3.06305	-0.295214
Q99943	PLCA_HUMAN	1-acyl-sn-glycerol-3-phosphate acyltransferase alpha	-3.62792	-4.78573	-3.57937	-3.8541	-3.77261	-3.87325	-3.03534	-5.21819	-2.92508	-3.17525	-3.06204	-3.06632	-3.86073	-5.53275	-5.1732	-6.07262	-3.77184	-5.25254	-2.45758	-5.81697	-4.63587	-3.82576	-2.51976	-4.07581	-5.07948	-5.14564	-3.17196	-3.0109	-3.29587	-4.24098	-0.2948
Q02338	BDH_HUMAN	D-beta-hydroxybutyrate dehydrogenase, mitochondrial	-3.94667	-3.12205	-3.78607	-1.54632	-1.44902	-1.46366	-0.88196	-1.28107	-1.07237	-1.3262	-1.7125	-1.67291	-3.03155	-4.33378	-4.03132	-3.19115	-5.74042	-3.6385	-2.75789	-3.33652	-3.58619	-2.12109	-3.59135	-5.24494	-3.2226	-4.35757	-4.35302	-3.18895	-1.7842	-3.63834	-0.294688
P00492	HPRT_HUMAN	Hypoxanthine-guanine phosphoribosyltransferase	0.694768	0.619957	0.899633	0.402221	-0.0121815	-0.332771	1.60406	1.41747	1.53346	0.612508	0.767536	0.743523	1.06494	1.29914	1.29919	-0.112575	0.42862	1.05441	1.11538	-0.620394	-0.887876	1.04398	1.20663	0.935905	0.712943	0.652285	0.818011	-0.412946	-0.771306	-0.694922	-0.293888
O75643	U520_HUMAN	U5 small nuclear ribonucleoprotein 200 kDa helicase	2.72862	2.73415	2.75772	2.61432	2.68116	2.62128	2.8411	2.79186	2.84873	2.3435	2.05942	2.21329	2.61682	2.29598	2.40196	2.39937	2.31207	2.07437	2.35994	2.07894	2.02074	2.59819	2.43971	2.69473	2.78482	2.52201	2.704	1.94432	1.76477	1.81916	-0.293558
P17174	AATC_HUMAN	Aspartate aminotransferase, cytoplasmic	2.23146	2.28005	2.11738	1.57871	1.24917	1.45144	1.17649	1.08887	1.34781	2.06643	1.8793	2.06606	1.47453	1.25506	1.39246	1.75371	1.48346	1.95104	1.94022	1.28864	1.32963	2.10326	1.81859	1.98939	1.60609	1.13561	1.28721	1.13839	1.05887	0.791339	-0.292714
P46087	NOP2_HUMAN	Probable 28S rRNA	1.47949	1.53882	1.33498	1.51325	1.54631	1.46085	1.88815	1.73568	1.89525	0.920612	0.874111	0.958296	0.77314	0.629646	0.460413	0.673651	0.737509	0.330218	0.432211	1.21377	1.28074	1.44329	1.29173	1.4601	0.917225	0.81202	0.7765	1.00487	1.14421	1.00776	-0.291649
Q96N67	DOCK7_HUMAN	Dedicator of cytokinesis protein 7	-1.11761	-4.37493	-1.12024	-1.40419	-1.10379	-1.18738	-1.33868	-5.20996	-1.9083	-1.17813	-5.55271	-1.28267	-0.493958	-1.26845	-1.44923	-1.33718	-4.24654	-1.48345	-0.538899	-3.74106	-5.44324	-1.0509	-1.55623	-0.995761	-1.13173	-1.69817	-1.62292	-4.24565	-4.55703	-4.91198	-0.291257
Q96P70	IPO9_HUMAN	Importin-9	0.18211	0.278888	0.233391	0.197252	0.535907	0.376384	0.472006	0.127192	0.234883	0.262029	-0.232684	0.00727434	0.803389	0.386762	0.315252	-0.0776771	-0.167388	0.0355788	1.26048	-1.41899	-2.12272	1.15832	0.833254	0.964013	0.924164	0.662906	0.800451	-2.83145	-2.87416	-2.55673	-0.289921
P45954	ACDSB_HUMAN	Short/branched chain specific acyl-CoA dehydrogenase, mitochondrial	-0.0332497	-1.99503	-1.29092	0.474745	0.386087	-0.0717752	-2.13525	0.758712	1.24529	-0.243288	-0.216572	-0.482331	0.00164054	0.0539839	0.848889	-0.0131203	-2.62214	-2.35753	0.533504	1.3093	-0.745436	-0.28524	-0.202216	-0.318168	1.21054	-1.26803	-1.63655	-0.645969	-1.321	0.275992	-0.289626
Q15397	K0020_HUMAN	Pumilio domain-containing protein KIAA0020	-0.459101	0.241827	-0.118218	-0.561122	-0.405242	-0.86892	0.369827	0.602332	0.459394	-0.563418	-0.726922	-0.0742138	-0.425082	-0.186089	-0.118776	-0.551274	-0.817355	-1.34003	-0.261401	-0.053077	-0.0533278	0.244119	0.44479	0.292455	-1.00939	-0.782242	-0.337694	-0.438748	-0.145874	-1.25086	-0.289276
Q9UHD8	SEPT9_HUMAN	Septin-9	3.08684	2.96543	2.95422	3.23042	2.80157	3.08885	3.57313	3.38958	3.50458	3.28916	3.24719	3.31907	3.95816	3.76069	3.82043	2.65031	2.66996	2.97482	3.43466	3.547	3.64231	2.96692	2.95875	2.95879	3.13729	2.48886	2.81153	3.52708	3.6231	3.54963	-0.288641
Q08379	GOGA2_HUMAN	Golgin subfamily A member 2	-1.03664	-0.75691	-1.24314	-1.34035	-0.892846	-1.16568	-1.59062	-1.45287	-1.52498	-1.10017	-1.57339	-1.4081	-0.74964	-1.29074	-1.64046	-0.87531	-1.03469	-1.13319	-1.15559	-4.10045	-4.82668	-1.39049	-1.71212	-1.54659	-1.68379	-1.22708	-1.40491	-3.06861	-2.24889	-2.51083	-0.288441
P68363	TBA1B_HUMAN	Tubulin alpha-1B chain	4.39479	4.62076	4.36619	3.78308	4.02892	3.91234	4.55496	4.53413	4.72994	3.97043	3.83791	3.99452	4.72249	4.62834	4.63117	4.07749	3.79691	4.61879	5.09935	-0.259225	-0.663011	4.80095	4.46308	4.94159	4.86437	4.55748	4.62989	-0.450234	0.772591	0.728597	-0.286695
Q14157	UBP2L_HUMAN	Ubiquitin-associated protein 2-like	0.181384	0.476002	0.338057	0.454983	0.957857	0.763902	0.472118	0.516538	0.435919	0.39173	0.362047	0.347137	0.0564428	0.240104	-0.108486	0.592253	0.428348	0.412963	0.354391	-2.06995	-3.33806	0.977855	1.32093	1.36134	0.62135	0.650854	0.452649	-1.70311	-2.01049	-1.4915	-0.28645
O15357	SHIP2_HUMAN	Phosphatidylinositol 3,4,5-trisphosphate 5-phosphatase 2	-1.61467	-1.33652	-1.92927	-1.83637	-1.8316	-2.06068	-1.88099	-1.91646	-2.07191	0.602231	0.266542	0.377946	-0.954564	-1.58229	-3.36407	-2.46991	-2.55192	-1.4578	-0.0921039	-1.2785	-1.88224	-0.472177	-1.21177	-1.27449	-1.53742	-1.61425	-2.64586	-2.25142	-1.14349	-1.7682	-0.286046
Q14258	TRI25_HUMAN	E3 ubiquitin/ISG15 ligase TRIM25	0.452432	0.49593	0.04173	1.59315	1.72519	1.58168	1.0272	0.873572	0.652837	1.68143	1.36172	1.43295	1.57346	1.31878	1.06304	1.20879	1.02594	1.31417	1.48867	0.485127	0.748026	0.922773	1.01372	1.16447	0.682084	0.74207	0.0444071	-0.379794	0.0997155	-0.245271	-0.285899
P19404	NDUV2_HUMAN	NADH dehydrogenase [ubiquinone] flavoprotein 2, mitochondrial	-0.50987	1.52999	1.33295	1.7934	1.95842	1.85614	-0.308658	1.4654	-0.508721	-0.559133	0.92467	1.0888	1.9878	1.51893	1.40375	-0.31998	1.16409	-0.809282	-1.13295	0.542748	0.476983	-1.23888	0.510146	0.421348	1.46328	1.47328	1.28096	1.0975	0.958378	0.969544	-0.285786
P25205	MCM3_HUMAN	DNA replication licensing factor MCM3	2.78225	2.63996	2.60521	2.03865	2.19746	2.09701	1.9884	2.08051	2.03346	2.11486	2.05106	2.09593	2.96029	2.78568	2.65173	1.83725	1.79767	1.76788	2.35761	2.67372	2.59988	2.71593	2.63217	2.71368	2.92282	2.91915	2.79201	2.45814	2.41979	2.22636	-0.285553
Q9UHY1	NRBP_HUMAN	Nuclear receptor-binding protein	-1.95031	-1.878	-1.84183	-1.32729	-0.971259	-1.04126	-0.754856	-0.729612	-0.540921	-1.90723	-1.90078	-1.53001	-1.70627	-1.55726	-1.65552	-1.46798	-2.03589	-1.25287	-1.12141	-5.60848	-5.93451	-1.00259	-1.24309	-1.03018	-1.67597	-1.53013	-1.56533	-5.0867	-4.29343	-4.01262	-0.285545
P21912	SDHB_HUMAN	Succinate dehydrogenase [ubiquinone] iron-sulfur subunit, mitochondrial	1.9475	1.88356	1.81655	-0.302801	-0.0840275	-0.220179	0.980162	0.853356	0.992894	1.21144	1.11657	1.16265	1.3947	1.1927	1.17472	0.98614	0.854072	0.959154	0.745304	0.536071	0.432101	1.79173	1.69391	1.85613	0.508979	0.443982	0.300642	0.916988	0.900321	1.02489	-0.285188
P41223	BUD31_HUMAN	Protein BUD31 homolog	-0.21006	-0.231778	-0.146004	-1.1062	-0.843516	-1.14531	-0.245279	-0.482269	-0.209824	-1.17031	-1.4008	-1.19211	-0.714341	-0.823448	-0.974077	-0.914238	-1.10215	-0.886278	-0.472624	-4.68476	-2.66548	-0.601507	-0.579759	-0.799217	-0.783243	-0.574294	-0.814594	-2.18211	-3.12125	-1.6463	-0.285081
P23434	GCSH_HUMAN	Glycine cleavage system H protein, mitochondrial	-1.03351	-1.35062	-1.50889	-0.550609	-0.426659	-0.316021	0.0721701	0.0681172	0.15484	-0.770386	-0.729368	-0.721018	-1.09787	-1.01827	-0.997512	-1.72252	-1.68146	-1.32966	-1.0116	-4.95701	-3.50739	-3.38904	-1.31743	-1.70973	-1.49695	-1.87407	-1.64924	-0.431745	-0.246041	-0.192344	-0.284759
Q99733	NP1L4_HUMAN	Nucleosome assembly protein 1-like 4	-0.0618606	-0.0845212	0.381465	0.257408	0.686728	0.557217	1.09345	1.17673	1.36484	-0.705415	-0.00816766	-0.20485	-0.100614	0.647954	0.639253	-0.176208	-0.903394	0.0812485	-0.314328	-2.17574	-1.60139	0.258722	0.405684	0.301555	0.582609	1.11584	0.790496	-0.798783	-0.632041	-1.02635	-0.284536
Q71RC2	LARP4_HUMAN	La-related protein 4	-6.32567	-1.11616	-1.05772	-1.2844	-0.942729	-1.13957	-0.744596	-0.911886	-0.818919	-1.14343	-1.48845	-1.25423	-0.837788	-1.27667	-1.25511	-1.53167	-1.56048	-1.46853	-1.42517	-7.38605	-6.40098	-0.663996	-0.957498	-0.684246	-1.56172	-1.63848	-1.63611	-6.39429	-5.1456	-6.24157	-0.284192
Q8NHH9	ATLA2_HUMAN	Atlastin-2	-0.314706	-0.0294479	-0.401425	-0.787966	-0.327003	-0.468875	0.0299216	-0.417417	-0.354854	-0.461592	-0.858748	-0.422589	-0.532154	-1.16267	-0.654284	-0.562541	-0.400085	-0.214871	0.432924	-3.89876	-3.50537	-0.27952	-0.508782	0.0457547	-7.32525	0.0836745	-0.638823	-2.63059	-6.29477	-4.62365	-0.284
Q92888	ARHG1_HUMAN	Rho guanine nucleotide exchange factor 1	-1.2421	-1.08922	-1.2818	-1.21861	-0.970834	-1.22352	-1.73598	-1.56347	-1.77625	-1.69598	-1.69109	-1.59088	-0.497812	-0.643472	-0.580695	-3.62214	-2.37611	-3.49808	-0.42917	0.150467	0.264664	-1.51385	-4.05268	-1.09338	-1.27806	-1.39919	-1.6586	-0.412928	-1.43414	-0.734991	-0.283306
Q9UQB8	BAIP2_HUMAN	Brain-specific angiogenesis inhibitor 1-associated protein 2	-2.25059	-2.0228	-2.41902	-1.33418	-1.12964	-1.17735	-1.41701	-1.67104	-1.57161	-1.89528	-2.03773	-2.03601	-1.34014	-1.84206	-1.81114	-2.11205	-2.51733	-2.30333	-1.75138	-4.00832	-4.24785	-1.77815	-1.99778	-1.93678	-0.812589	-1.01787	-1.1108	-1.92263	-2.27475	-2.01918	-0.283297
P50995	ANX11_HUMAN	Annexin A11	3.24044	3.3921	3.14946	0.763587	1.3217	0.999091	1.39516	1.56726	1.47743	2.63516	2.5563	2.56454	1.37698	1.38475	1.37795	1.63921	1.34634	1.43968	2.53125	1.70336	1.61572	2.16355	2.1097	2.22639	1.58369	1.39127	1.10089	1.4431	2.12491	2.02008	-0.282843
P35232	PHB_HUMAN	Prohibitin	4.4609	4.53773	4.21486	4.82889	4.9248	4.9534	4.94634	4.6716	4.84578	4.54354	4.27826	4.52134	3.98169	3.7099	3.61433	3.81744	3.54345	3.59723	4.08093	4.4998	4.4216	4.66364	4.61096	4.75079	3.9811	4.12283	3.96569	4.94396	5.02511	5.08659	-0.282318
Q9NRX2	RM17_HUMAN	39S ribosomal protein L17, mitochondrial	-3.14193	-4.66016	-1.90636	-1.64766	-1.61727	-1.93681	-2.32701	-1.8022	-2.19234	-1.79043	-4.51081	-1.55897	-2.64677	-1.52495	-1.82725	-4.015	-4.65161	-3.70614	-2.6228	-1.43191	-1.79199	-3.64554	-1.60198	-1.75799	-2.01693	-1.94997	-2.71324	-3.44904	-2.70376	-1.76135	-0.281175
P54920	SNAA_HUMAN	Alpha-soluble NSF attachment protein	1.97846	1.94408	1.84918	1.95073	1.97061	1.61936	1.69398	1.76072	1.82994	2.26983	2.14536	2.30502	2.5066	2.45784	2.49932	1.44823	1.67389	1.65178	2.05446	2.39773	2.40606	1.67856	1.78629	1.87485	1.91795	1.98757	1.73115	2.61786	2.53186	2.52932	-0.281068
Q8NE71	ABCF1_HUMAN	ATP-binding cassette sub-family F member 1	-0.218253	-0.0202726	0.101086	-0.347709	-0.313412	-0.107484	0.137157	0.134232	0.4495	0.217104	-0.140272	0.0779397	0.245604	0.159775	0.165653	0.39415	-0.343337	-0.509017	0.0808983	-0.34284	-0.144377	0.54482	0.586025	0.667783	-0.285076	-0.108137	-0.267855	0.103509	0.444322	-0.0857722	-0.280852
P13686	PPA5_HUMAN	Tartrate-resistant acid phosphatase type 5	-0.501369	-1.71764	-0.569466	-3.38051	-3.895	-1.93517	0.540796	0.242678	0.495526	-0.122685	-0.0497497	-0.045665	-0.564556	-1.22583	-0.972917	-2.09488	-2.92588	-2.92936	-0.426801	-2.74583	-0.69151	-1.52907	-0.857168	-2.76358	-2.71182	-1.46761	-2.99602	-2.70629	-1.14354	-1.39228	-0.280356
Q9GZR7	DDX24_HUMAN	ATP-dependent RNA helicase DDX24	-0.570842	-1.29979	-1.0139	-0.817651	-0.96758	-0.863089	-0.0428358	-0.0470202	-0.300847	-0.000289346	-0.291491	0.0790446	-0.99168	-1.01132	-1.40784	-4.09959	-0.946534	-1.16025	-1.21854	0.0225108	0.380297	-0.648669	-0.538057	-0.533242	-1.04304	-1.2587	-1.18737	-1.98683	0.0625954	-1.99438	-0.279964
Q9Y2R9	RT07_HUMAN	28S ribosomal protein S7, mitochondrial	-2.22922	-2.63292	-1.09651	-0.0844675	0.242123	-0.230934	-1.02177	-0.410938	-0.634696	-0.728128	-0.696877	-0.712492	-1.45525	-0.364066	-0.314082	-1.12856	-0.879718	-1.88611	-2.32635	-1.64994	-0.847013	-0.202657	-0.779952	-0.317701	-1.46318	-0.491509	-0.748362	-0.113951	-3.09378	-0.905418	-0.279748
P33991	MCM4_HUMAN	DNA replication licensing factor MCM4	2.4924	2.55688	2.90395	2.1871	2.19256	2.37332	2.32959	1.82095	1.89582	1.94271	1.93891	1.94284	2.5412	2.82775	2.78715	1.75724	2.2689	1.75026	2.26811	2.1318	2.24351	2.91418	2.79734	2.86465	2.69818	3.11222	3.17642	2.06437	1.93181	1.80771	-0.279223
O14561	ACPM_HUMAN	Acyl carrier protein, mitochondrial	0.898027	-0.284809	1.22754	1.7114	1.58855	1.30133	0.278676	0.70573	0.562242	0.812167	1.99414	1.1532	-0.913288	1.11763	1.39958	-1.00343	0.586817	-0.479672	0.0572388	1.85082	1.87566	0.677268	1.79518	0.700878	0.179384	1.43957	0.990595	-3.8314	-0.796291	-0.659473	-0.279117
Q9Y371	SHLB1_HUMAN	Endophilin-B1	-0.738566	-0.534712	-0.830086	-0.759022	-0.690319	-1.41615	-1.03808	-1.15056	-1.32698	-0.727771	-1.55735	-0.795814	-0.655187	-0.808278	-0.836838	-2.0859	-1.4275	-0.622128	-0.267158	-2.71174	-3.64934	-1.77007	-2.15532	-1.38902	-0.17277	-0.497119	-0.493456	-1.54471	-2.85724	-1.59916	-0.278885
Q13630	FCL_HUMAN	GDP-L-fucose synthase	-2.86268	-0.241316	-0.418055	-0.383297	-0.711919	-0.576951	-3.45202	-0.718797	-1.11226	-0.851883	-0.483578	-0.385769	-0.483996	-0.622776	-0.580337	-0.600997	-3.31708	-0.800661	-4.27198	0.161959	-0.0921817	-2.81668	-1.04446	-1.0312	-2.86449	-3.97317	-0.496198	0.667803	-1.23855	-2.2845	-0.278454
P49006	MRP_HUMAN	MARCKS-related protein	-1.73357	-1.17199	-1.317	-0.245944	0.216352	0.0708393	-1.53419	-1.45732	-1.23372	-1.13699	-1.31918	-1.03857	-0.69692	-0.399327	-0.353178	-0.75582	-1.38804	-1.41198	-0.894858	-1.36574	-1.23248	-0.765727	-0.503919	-0.366634	-0.490359	-0.0521691	-1.1568	-0.443152	-0.728356	-0.68223	-0.277774
Q9NX40	OCAD1_HUMAN	OCIA domain-containing protein 1	-0.65476	-1.16247	-0.584239	0.351452	0.503266	0.41875	0.310819	0.396817	0.297062	-0.322995	0.0845355	-0.0399107	-1.19275	-0.179745	-0.294851	-1.38689	-0.227968	-0.53135	-0.29467	-1.26682	-1.84028	-0.106855	0.287834	-0.0613675	-0.805801	0.0695005	-0.133417	-4.37894	-3.22496	-2.18502	-0.277363
P57088	TMM33_HUMAN	Transmembrane protein 33	2.87254	2.57114	2.62088	2.93957	2.90771	2.98039	3.16786	3.18447	3.19139	3.46704	3.25828	3.42324	3.41908	3.32297	3.20405	3.01191	3.02806	3.09603	2.708	3.13232	3.06704	3.47644	3.47369	3.54377	0.933128	2.16385	2.18279	3.43307	3.37155	3.49998	-0.276462
P08574	CY1_HUMAN	Cytochrome c1, heme protein, mitochondrial	1.80099	1.83164	1.49921	2.40944	2.50004	2.48398	1.57369	1.5174	1.54286	0.785412	0.662095	0.782582	0.675713	0.457249	0.438619	0.872638	0.763838	0.617097	0.133007	0.616422	0.723186	0.719615	0.782069	0.729341	0.910225	0.965572	0.840434	1.24301	1.27116	1.39643	-0.275721
Q96CT7	CC124_HUMAN	Coiled-coil domain-containing protein 124	-1.27735	-0.893498	-5.33886	-2.00198	-2.01582	-2.03002	-1.85538	-2.20246	-2.75691	-1.46814	-1.77572	-1.58632	-0.392139	-0.766607	-1.55653	-2.32242	-2.73055	-2.70709	-1.66716	-3.17024	-3.85993	-1.83517	-2.38647	-2.88806	-1.10692	-0.809259	-1.12834	-2.88447	-6.893	-3.4675	-0.275259
P46783	RS10_HUMAN	40S ribosomal protein S10	3.54992	3.65657	3.51196	3.68433	3.84071	3.84052	3.98216	3.69785	3.85112	3.67448	3.26597	3.56686	3.98682	3.68483	3.59114	3.81731	3.4894	3.79972	3.51236	0.611707	1.41746	4.09861	3.97932	4.00778	3.99403	3.96964	3.93964	0.882044	1.44781	0.576353	-0.275253
Q15181	IPYR_HUMAN	Inorganic pyrophosphatase	1.56134	1.38378	1.7645	1.49512	1.26349	1.32917	1.21975	1.23747	1.07951	1.65336	1.86246	1.7178	1.19888	1.3751	1.30124	1.13254	1.0759	1.41942	1.55473	1.60034	1.57849	1.14825	1.51021	1.20939	0.945734	0.420986	0.989432	1.71508	1.72937	1.77922	-0.275179
Q9Y6H1	CHCH2_HUMAN	Coiled-coil-helix-coiled-coil-helix domain-containing protein 2, mitochondrial	1.14909	0.814571	0.731266	1.73361	1.91051	1.82855	2.52513	2.3625	2.43849	0.900996	0.670222	0.782856	0.939836	0.955015	0.982906	0.288538	0.416527	0.832862	1.3351	1.58767	1.57024	1.72409	1.54501	1.58894	0.383559	0.262968	-0.0595487	0.97003	-0.674094	0.415274	-0.274752
Q7Z6Z7	HUWE1_HUMAN	E3 ubiquitin-protein ligase HUWE1	0.144683	0.394814	0.19425	-0.0638676	0.204403	0.235656	-0.469158	-0.99315	-0.52232	0.272448	0.0161188	0.333198	0.578294	0.205947	0.30127	0.36277	0.135819	0.389396	0.32528	-1.52053	-2.05788	0.115004	-0.0647581	-0.0224225	0.475628	0.301944	0.320589	-1.58969	-3.53651	-1.4813	-0.273576
P40227	TCPZ_HUMAN	T-complex protein 1 subunit zeta	2.3835	2.34375	2.39349	2.21937	2.25031	2.14386	1.76046	1.70177	1.6434	1.91366	1.81134	1.39569	2.42946	2.26253	2.17541	2.30243	1.6525	1.58512	1.70649	1.69105	1.73399	1.89142	2.04255	1.60726	1.6432	1.79498	1.75405	2.7298	2.77717	2.70631	-0.272975
Q9UKK9	NUDT5_HUMAN	ADP-sugar pyrophosphatase	0.547172	0.667139	0.669222	-0.833628	-0.745656	-0.912979	0.302219	-0.0772542	-0.635672	0.444004	0.691496	0.588389	-0.0636474	-0.157125	-0.185775	-1.82186	-0.729074	-0.372901	0.342668	0.826547	0.88016	0.450028	0.416987	0.465637	-0.182529	-0.496277	-0.63975	0.392196	0.680088	0.381486	-0.272943
P18754	RCC1_HUMAN	Regulator of chromosome condensation	0.165275	0.667887	0.622698	-0.105771	-0.266041	0.374556	-0.00331573	-0.356925	0.257679	-0.569729	-0.475162	-0.522534	-0.262305	0.249551	0.383378	-2.35384	-0.892116	-1.07885	-0.763106	0.781124	0.643723	-0.102327	0.70835	0.295985	0.449432	1.28236	1.16266	0.123118	0.132959	-0.490352	-0.272901
P61081	UBC12_HUMAN	NEDD8-conjugating enzyme Ubc12	1.66167	1.38434	1.41445	1.23503	0.877356	1.27929	1.21848	1.06375	0.971697	2.08054	1.91977	1.94704	1.21664	0.5068	0.911082	0.882741	0.596542	0.944634	1.25463	1.71025	1.54205	0.842846	0.783072	1.01855	0.996929	0.258	0.921897	1.80899	-0.467749	1.54743	-0.272369
Q9P2K5	MYEF2_HUMAN	Myelin expression factor 2	-0.363131	-0.947255	-0.390473	-2.52666	-3.06643	-2.76855	-2.2344	-2.38731	-2.4311	-3.7512	-2.08062	-2.54892	-1.87534	-1.288	-1.1753	-1.76114	-1.45553	-1.89325	-2.53353	-2.86484	-4.63492	-1.80005	-1.3086	-1.51255	-2.78307	-2.7794	-3.10813	-4.09711	-2.23695	-2.28466	-0.271974
Q9H307	PININ_HUMAN	Pinin	0.516783	0.622191	0.38434	0.598018	0.571044	0.719976	0.577396	0.500117	0.674828	0.239397	-0.0369048	0.328448	0.525077	0.921175	0.600167	0.13733	-0.46958	0.360772	-0.131394	0.375995	-0.0013816	0.333978	0.520462	0.275556	0.488752	1.28122	0.735236	0.742147	0.786643	0.619157	-0.271673
O00754	MA2B1_HUMAN	Lysosomal alpha-mannosidase	-2.68324	-2.31454	-1.8359	-2.49984	-2.46941	-1.68328	-0.726038	-1.10693	-0.949697	-0.482024	-0.987765	-0.668999	-0.300434	-0.623799	-0.62833	-1.52509	-1.13467	-2.14542	-2.01776	-2.56268	-3.47985	-3.57197	-1.21045	-1.99793	-3.2428	-1.46439	-3.81734	-1.90022	-1.45588	-1.4301	-0.27167
Q05086	UBE3A_HUMAN	Ubiquitin-protein ligase E3A	-0.351039	-0.528341	-0.304054	-1.83484	-1.10943	-1.89872	-0.790048	-0.864817	-0.928863	-0.672037	-1.20811	-0.802433	-0.704202	-0.912763	-0.73403	-0.93887	-1.28613	-0.994684	-1.10336	-2.98536	-3.61557	-1.17224	-2.54136	-1.34932	-0.623441	-0.892021	-0.910816	-2.38037	-2.36951	-2.77325	-0.271462
P46781	RS9_HUMAN	40S ribosomal protein S9	1.74275	1.78717	1.64172	1.60867	1.53341	1.8546	1.75075	1.58489	1.87118	1.65815	1.34237	1.59674	1.90862	1.70126	1.7146	1.65461	1.37253	1.69657	1.33962	1.63725	1.77903	2.09587	1.84021	1.92444	1.75874	1.5034	1.87205	1.67522	1.49897	1.58921	-0.27124
P82909	RT36_HUMAN	28S ribosomal protein S36, mitochondrial	-1.90699	-2.62242	-1.87946	-2.84104	-2.45965	-2.4797	-2.56724	-2.43955	-2.58052	-3.69275	-1.75373	-1.89099	-4.10521	-2.45432	-5.07574	-4.38123	-4.91853	-3.27247	-2.72088	-3.20051	-4.84057	-2.36337	-4.30348	-2.62776	-3.78846	-1.74561	-2.27357	-4.09893	-2.33183	-1.86431	-0.270565
Q96CS3	FAF2_HUMAN	FAS-associated factor 2	0.880769	0.617642	0.785454	0.90936	1.06514	0.946898	-0.118761	-0.076974	-0.155583	0.557078	0.744706	0.922219	0.52021	0.324582	0.232691	0.617797	0.511123	0.687278	0.188012	-1.88628	-1.24134	0.40592	-0.0246409	0.0445411	0.844763	1.04655	1.03649	0.45692	0.203684	-0.517483	-0.270014
P60201	MYPR_HUMAN	Myelin proteolipid protein	-1.93282	-2.74113	-3.12766	-3.89402	-2.29252	-1.50886	-3.08346	-2.36827	-2.39714	-1.66094	-1.93833	-1.72973	-2.44706	-0.989896	-1.95201	-3.70546	-2.85142	-2.86765	-1.27424	-3.6944	-0.343969	-1.86898	-1.59922	-1.45593	-2.74141	-2.80515	-2.89592	-0.406437	-3.02587	-1.09954	-0.270003
O14556	G3PT_HUMAN	Glyceraldehyde-3-phosphate dehydrogenase, testis-specific	2.47454	2.62888	2.45934	0.0499623	0.781864	-0.0835986	1.81262	1.82086	1.45907	3.24731	3.3298	3.3547	1.80915	2.48263	2.58518	0.939156	-0.138326	0.722042	0.984888	1.09608	-0.637288	-1.04862	-0.587595	-1.08043	0.333297	0.317051	-0.55466	3.79136	3.8919	3.94107	-0.269587
P54709	AT1B3_HUMAN	Sodium/potassium-transporting ATPase subunit beta-3	0.673309	1.02014	0.921792	1.60679	2.00129	1.80565	2.27292	2.42968	2.55078	1.68801	1.79113	1.83201	1.36921	1.42195	1.44971	0.89801	0.989704	1.01799	0.0737427	0.977807	0.78211	1.28103	1.41455	1.60506	0.978538	1.21021	0.93739	2.2651	2.01097	2.26777	-0.269306
P51151	RAB9A_HUMAN	Ras-related protein Rab-9A	-1.71088	1.82909	-1.1858	1.52282	0.0923078	0.392991	-2.3329	1.59882	1.55284	0.383682	-0.175605	-1.81825	0.346626	-0.348957	-0.187056	-1.12081	-0.91162	-0.865644	-1.22798	-0.0967468	0.163041	1.56934	-0.772906	-1.50936	-0.322071	-2.59711	-1.96946	-0.0463834	0.569722	0.260265	-0.269098
Q16795	NDUA9_HUMAN	NADH dehydrogenase [ubiquinone] 1 alpha subcomplex subunit 9, mitochondrial	0.741871	0.69633	0.504628	1.42832	1.4239	1.29623	1.32567	1.08864	0.97765	0.939216	1.10265	1.02935	1.23297	1.09831	1.11796	0.908613	0.959008	0.622101	0.57409	-0.509097	0.173962	0.606043	0.127074	0.412956	0.893392	0.913852	1.07435	-1.44365	0.0913565	0.78431	-0.269071
P61604	CH10_HUMAN	10 kDa heat shock protein, mitochondrial	4.46483	3.99288	3.96412	5.53149	4.97353	5.34749	4.59632	4.52928	4.61254	4.87494	4.62442	4.77249	4.64746	4.30639	4.28737	4.55128	4.33237	3.96761	3.75276	4.38247	4.3538	4.21464	4.10328	3.99911	3.92219	3.22111	3.77224	5.23771	5.19265	5.29776	-0.268992
Q86UE4	LYRIC_HUMAN	Protein LYRIC	0.34048	-0.11268	0.537291	0.0926605	0.208197	-0.0797836	-0.145205	-0.197209	-0.801781	-0.0828707	0.129391	-0.00876432	-1.60585	-0.690433	-0.756573	-0.589619	0.364705	-1.31898	-0.996024	-1.8627	-1.73112	-0.911506	-0.700966	-1.5191	-1.12554	-0.11724	-0.466883	-0.117758	-0.883335	-0.481011	-0.268768
P62195	PRS8_HUMAN	26S protease regulatory subunit 8	-0.477978	-0.611771	-0.405871	-1.34659	-0.39191	-0.70977	-0.879873	-1.39891	-0.996296	-0.754796	-0.741841	-0.786244	-0.866901	-0.644888	-0.627776	-0.522359	-0.615906	-0.362925	-0.627707	-2.72908	-3.86187	-0.119923	-0.355405	-0.29172	-0.636607	-0.366425	-0.456214	-0.970945	-2.21476	-2.75274	-0.268139
P19525	E2AK2_HUMAN	Interferon-induced, double-stranded RNA-activated protein kinase	-0.465746	-0.450265	-0.581855	-0.169707	0.146718	0.0160801	-0.155578	-0.355424	-0.947108	0.189491	0.034337	0.308867	-0.114017	-0.24065	-0.552796	-0.624457	-0.577141	-0.36444	-0.0330006	-1.01711	-0.338058	-0.431939	-0.542128	-0.666694	-0.263271	-0.038453	-0.170758	-0.137776	-0.131003	-0.211902	-0.267487
O43172	PRP4_HUMAN	U4/U6 small nuclear ribonucleoprotein Prp4	-2.78344	-2.07157	-2.52417	-3.36651	-3.14806	-2.53575	-2.53891	-2.83413	-2.30226	-3.04996	-3.18626	-3.74839	-2.02733	-2.20136	-2.40425	-2.91404	-2.98424	-2.77533	-2.57732	-5.13462	-4.12185	-2.12207	-1.9561	-1.79055	-2.33762	-1.80255	-2.1863	-3.95374	-5.44111	-4.60043	-0.267237
P53990	IST1_HUMAN	IST1 homolog	-2.87709	-2.35462	-2.32499	-4.02943	-3.64579	-4.74152	-3.21406	-5.71822	-3.45261	-2.81754	-4.08984	-4.00451	-3.40089	-4.26551	-2.71179	-3.92932	-5.88697	-2.98715	-3.63498	-3.98017	-3.44729	-4.38612	-3.39539	-6.31321	-4.64139	-5.68626	-5.00244	-1.78489	-3.80162	-3.60571	-0.266857
O95232	LC7L3_HUMAN	Luc7-like protein 3	-0.930092	-1.01322	-0.963653	-0.893344	-0.519373	-0.678664	-1.30141	-1.29227	-1.14358	-1.37925	-1.17927	-1.21899	-1.15752	-0.947147	-1.02967	-1.58509	-1.43785	-3.11641	-1.47423	-0.534852	-0.478354	-1.31505	-1.12253	-1.17489	-1.25232	-1.0165	-1.30051	-0.095983	0.0354652	-0.209511	-0.266786
Q9H2V7	SPNS1_HUMAN	Protein spinster homolog 1	-1.8145	-4.66781	-3.6523	-0.110142	-0.930484	-2.568	-2.05162	-1.03122	-3.39403	-1.09858	-1.21625	-1.22805	-1.71437	-4.19915	-1.70011	-3.09037	-4.00036	-1.53615	-3.24761	-3.27192	-1.1932	-2.23813	-3.52069	-1.94182	-3.83015	-4.03201	-1.90723	-2.56509	-3.73557	-3.33967	-0.266607
Q9H061	T126A_HUMAN	Transmembrane protein 126A	-2.00202	-1.64657	-5.38594	-0.32712	-0.297493	-0.00549152	-2.84904	-4.02192	-4.74722	-0.647434	-1.12973	-0.867103	-0.907895	-5.67089	-1.44874	-3.39855	-4.87957	-1.05213	-5.22391	-3.26301	-3.03143	-1.5007	-0.858537	-1.10778	-0.455906	-0.738132	-0.197851	-4.46183	-1.75416	-3.65113	-0.266577
P04818	TYSY_HUMAN	Thymidylate synthase	1.39245	1.21744	1.43945	-0.1191	0.545523	-0.758713	0.935513	0.47645	0.682067	-0.436988	-0.903748	0.442024	0.730597	1.05178	0.294136	0.0682606	-0.951822	0.126322	-0.404155	0.129063	-0.333582	0.58863	-0.298395	0.168672	0.258122	1.0219	0.647613	-0.43123	0.100085	-0.149747	-0.266106
P13804	ETFA_HUMAN	Electron transfer flavoprotein subunit alpha, mitochondrial	3.0709	2.84059	3.02047	2.55723	2.80916	2.71514	2.98062	2.89568	2.86441	3.83341	3.65723	3.60163	2.4127	2.41416	2.06213	2.78479	2.81739	2.67301	2.57636	1.97858	2.33891	2.51491	2.53756	2.44335	2.46506	2.55545	2.43448	2.31132	2.35714	2.3789	-0.266099
Q9UI30	TR112_HUMAN	Multifunctional methyltransferase subunit TRM112-like protein	-0.71805	-0.748813	-0.631974	-0.763971	-0.463331	-0.596963	-0.879065	-0.94998	-0.914026	-1.95652	-1.7559	-1.85011	-0.745954	-0.691326	-0.821883	-1.61625	-1.6492	-1.48851	-1.21581	-0.820949	-0.617099	-0.97168	-0.880491	-0.677191	-1.2668	-0.974469	-1.2556	-0.910699	-0.40818	-0.579944	-0.26602
Q9BWD1	THIC_HUMAN	Acetyl-CoA acetyltransferase, cytosolic	1.27745	1.87492	1.67598	1.49417	1.74975	1.60275	0.961911	1.23038	0.848463	0.874396	1.12664	1.24614	1.94174	2.06355	1.52032	-0.183424	-0.217694	0.496648	2.57497	1.35761	2.53745	0.972498	0.93794	1.03277	0.896093	1.33077	1.09434	2.70971	2.72051	2.92287	-0.265926
Q9ULZ3	ASC_HUMAN	Apoptosis-associated speck-like protein containing a CARD	2.0705	2.07145	2.03938	-1.68683	-1.73064	-1.20021	0.704366	0.593381	0.45733	2.21693	2.12596	2.17887	1.69098	1.53723	1.42669	-0.733056	-0.640414	-0.422155	2.478	2.07577	2.07003	-0.0460531	-0.290788	-0.366719	-1.14983	-1.18169	-0.691253	0.933702	0.942912	1.03235	-0.265591
P62829	RL23_HUMAN	60S ribosomal protein L23	2.60398	2.54541	2.93904	2.45973	2.45178	2.2792	2.47977	2.5216	2.33822	2.1224	2.58502	2.14138	2.31357	2.57516	2.42032	1.93246	2.50348	2.22366	1.91076	1.7342	1.55793	2.62579	2.9587	2.71937	2.35471	2.99745	2.79312	0.0220887	-0.600082	-0.356668	-0.265579
Q13573	SNW1_HUMAN	SNW domain-containing protein 1	-3.51744	-3.37058	-8.94108	-3.30027	-3.11268	-3.0657	-7.84341	-3.32658	-3.30957	-7.40551	-3.80792	-3.38123	-8.71794	-3.74625	-3.66109	-5.32133	-10.1337	-4.2635	-9.12973	-5.72129	-6.2594	-3.54694	-3.69239	-6.89978	-4.24104	-4.08036	-4.78837	-5.89442	-4.03891	-4.59902	-0.265511
Q9Y4I1	MYO5A_HUMAN	Unconventional myosin-Va	2.13526	2.01015	2.19639	1.1331	0.491675	0.829644	0.835084	1.11891	0.953689	2.24921	2.08738	2.08137	1.05929	0.583982	0.801325	1.7414	0.956611	1.03559	1.2535	0.759819	0.790078	1.47382	0.724054	0.260227	0.721211	0.339077	0.621468	0.96542	1.12844	0.996372	-0.264937
Q9Y383	LC7L2_HUMAN	Putative RNA-binding protein Luc7-like 2	-1.54479	-1.21677	-1.23782	-2.09184	-1.87495	-2.6003	-2.09308	-2.64344	-1.74621	-2.1965	-2.14961	-2.08532	-1.80014	-1.75802	-1.73792	-2.02128	-2.0876	-1.75238	-1.62638	-2.17983	-4.57825	-1.79421	-1.85486	-1.51651	-1.84391	-1.65161	-2.00283	-0.948982	-3.069	-3.56261	-0.264748
Q9Y2H2	SAC2_HUMAN	Phosphatidylinositide phosphatase SAC2	-1.55151	-1.71901	-2.30615	-1.52792	-1.78883	-1.47146	-2.67547	-2.52994	-2.54187	-1.79395	-1.4748	-1.50009	-1.0679	-1.70227	-1.47949	-1.76388	-2.81802	-2.52632	-1.56889	-1.06734	-1.06802	-1.29357	-1.13143	-0.840919	-2.97741	-2.46558	-1.6952	0.204152	0.00772088	-2.36656	-0.263409
O14908	GIPC1_HUMAN	PDZ domain-containing protein GIPC1	-0.981431	-1.27484	-1.10403	-0.692031	-0.750028	-0.740796	-0.153716	-0.429182	-0.0172417	-0.650196	-2.2176	-1.10472	-0.0444686	0.0154749	0.117621	-2.04286	-2.46896	-2.28445	-0.369286	0.393063	0.431612	-0.564819	-0.248067	-0.450454	-1.13713	-1.07668	-0.935597	-0.768951	1.42927	-1.69898	-0.262681
P61011	SRP54_HUMAN	Signal recognition particle 54 kDa protein	-2.12649	-2.90476	-1.65661	-2.19915	-2.42718	-3.19846	-2.92296	-2.43739	-2.85547	-2.43208	-2.82245	-2.69374	-3.08329	-2.19961	-3.20659	-2.94806	-2.0061	-3.57092	-2.87479	-3.34775	-5.51549	-2.62921	-1.4384	-2.43659	-2.10191	-2.93749	-1.51716	-3.49218	-3.23495	-3.91336	-0.262673
Q93009	UBP7_HUMAN	Ubiquitin carboxyl-terminal hydrolase 7	-0.0618197	-0.0746961	-0.130209	-0.850075	-0.474333	-1.45116	-0.73613	-0.620288	-0.300491	-0.443023	-0.599976	-0.461634	-0.955606	-1.62229	-0.845912	-0.542687	-0.795032	-0.518691	-0.319041	-3.67789	-2.36568	-0.360156	-0.156211	-1.42302	-1.97111	-0.917528	-0.381893	-2.35601	-1.16964	-2.42216	-0.261205
Q15637	SF01_HUMAN	Splicing factor 1	-0.55773	-1.22969	-0.2098	0.153551	-0.271226	-0.220899	-1.04201	0.0416369	-0.707161	-1.41017	-0.169679	-0.998741	-1.55397	0.00544577	-0.00452765	-0.966024	0.0350029	-1.15085	-0.781334	-4.19452	-4.65145	-0.212548	0.844754	-0.102419	-0.68563	1.32735	0.674148	-3.90184	-3.35661	-3.10736	-0.260783
Q8TCS8	PNPT1_HUMAN	Polyribonucleotide nucleotidyltransferase 1, mitochondrial	-0.879062	-0.184203	-1.25288	0.464755	-0.27437	0.369423	0.170339	-0.0308324	0.178271	-0.000902256	-0.531831	-0.222244	-0.518933	-1.01577	-0.57945	-0.323876	-0.715751	-0.596847	-1.17567	-0.464259	-0.542729	-0.436168	-0.766915	-0.533043	-0.711112	-2.09432	-0.829667	-1.49691	-1.09564	-1.98741	-0.260497
Q9HCC0	MCCB_HUMAN	Methylcrotonoyl-CoA carboxylase beta chain, mitochondrial	0.705401	0.50485	0.185394	0.914796	0.890614	0.846677	-0.339884	-0.792737	0.124187	-0.276672	-0.0439244	-0.255349	-0.658481	-0.458522	-0.488812	0.648119	-0.651261	-0.344062	0.104326	0.217232	-1.54849	0.319894	0.166506	0.305236	-0.218209	-0.177041	-0.212616	-0.219337	0.315494	0.0959796	-0.260334
O00148	DX39A_HUMAN	ATP-dependent RNA helicase DDX39A	0.306857	-0.197474	0.871574	0.426544	-0.205861	0.274165	-0.515814	0.308861	0.0652377	0.111971	0.466259	0.145847	0.0768194	1.00715	1.16505	-0.108776	0.368408	-0.264562	-0.28	-1.71395	-2.05011	-0.976958	-0.0514546	-1.49479	0.212579	1.21027	1.17884	-1.50076	-1.28794	-0.83445	-0.260276
Q5SRE5	NU188_HUMAN	Nucleoporin NUP188 homolog	-2.73279	-2.98864	-3.30314	-2.93672	-2.89187	-5.86374	-2.72415	-3.17942	-5.24122	-3.47481	-3.4365	-6.38713	-3.00555	-2.99747	-3.44622	-3.59928	-3.75604	-5.31555	-2.68472	-8.63636	-7.43597	-2.50551	-2.95983	-2.49459	-2.47679	-2.47927	-2.68526	-5.73693	-4.29361	-4.96157	-0.260276
P54819	KAD2_HUMAN	Adenylate kinase 2, mitochondrial	2.63883	2.73015	2.5853	3.31386	3.07672	3.31357	2.38816	2.54962	2.50245	2.96855	3.32236	3.12151	2.72198	2.75328	2.7218	2.24738	2.28345	2.12578	2.52775	3.42618	3.36988	2.19946	2.55435	2.67787	2.60067	2.88644	2.85635	2.96237	3.17749	3.36985	-0.260103
P51571	SSRD_HUMAN	Translocon-associated protein subunit delta	0.288703	0.187583	0.242265	-0.0311679	0.116954	0.197504	0.301358	-0.0813235	-0.411125	0.540462	0.160937	0.285769	0.565574	-0.00418539	-0.436806	0.923226	0.688163	0.616502	-0.291843	-4.51522	-3.3344	0.340669	0.0373077	-0.255811	-0.0460279	-0.246784	-0.495171	-3.69557	-4.2496	-2.42689	-0.260021
Q13303	KCAB2_HUMAN	Voltage-gated potassium channel subunit beta-2	0.186078	-0.550836	0.843704	-3.57537	-3.24358	-3.17741	-0.545433	-0.424252	-0.626039	-0.230201	0.840788	0.624585	-3.26642	-3.0756	-3.42272	-3.07322	-3.91851	-3.26823	0.398312	-1.69239	-1.72041	-1.88073	-1.63662	-1.6867	-3.26833	-3.9313	-2.87256	-0.312584	-1.27147	-2.27407	-0.258555
P08238	HS90B_HUMAN	Heat shock protein HSP 90-beta	4.54118	3.98126	4.59508	4.54332	4.72	5.00854	3.77418	4.91408	4.75532	3.47101	4.47142	4.06025	3.19094	4.65625	5.08331	3.87053	4.18503	4.24928	4.17658	4.36795	4.382	5.31651	5.38877	5.43263	4.03802	4.22364	3.95884	4.75156	4.09839	4.14895	-0.258143
O00764	PDXK_HUMAN	Pyridoxal kinase	-1.10312	-0.749491	-1.08298	-1.60195	-1.44374	-1.60367	-0.785176	-1.00338	-1.00762	-0.738846	-0.97293	-0.823045	-2.23094	-2.1504	-2.41009	-1.18052	-2.09595	-1.04787	-1.51386	-4.0434	-4.01309	-1.37358	-1.95531	-1.52309	-1.38	-1.46408	-1.92961	-2.79322	-5.3458	-5.0083	-0.257128
Q9BRF8	CPPED_HUMAN	Serine/threonine-protein phosphatase CPPED1	-2.6134	-4.81872	-2.14359	-4.14224	-3.92801	-3.75495	-5.04414	-2.54458	-5.32855	-3.10617	-2.37853	-3.36085	-3.17575	-2.39786	-1.92005	-6.09624	-3.21264	-5.04124	-2.0767	-3.35571	-2.75311	-2.60483	-1.83983	-2.257	-3.08219	-2.59953	-2.3607	-2.766	-2.13926	-2.37973	-0.256773
Q9UBQ5	EIF3K_HUMAN	Eukaryotic translation initiation factor 3 subunit K	0.354119	0.551947	0.396314	-0.258021	0.185538	-0.0343593	-0.115232	0.187465	-0.531238	-0.203053	-0.0667521	-0.320129	0.323565	0.278424	0.139507	0.0836055	-0.233119	0.0174061	-0.107835	-1.13616	-1.25046	0.282552	0.151714	0.345977	-0.0825149	0.324444	0.107691	-3.91188	-0.786226	-2.88843	-0.255595
P16435	NCPR_HUMAN	NADPH--cytochrome P450 reductase	2.70011	2.43745	2.48635	2.66536	2.67283	2.7914	2.57116	2.49112	2.68017	2.78953	2.70588	2.789	2.60776	2.46123	2.64925	1.96779	2.31156	2.13304	3.23726	3.55001	3.61962	2.59621	2.50761	2.48227	1.31602	1.41786	1.78531	2.38527	2.30176	2.58096	-0.255539
P55084	ECHB_HUMAN	Trifunctional enzyme subunit beta, mitochondrial	3.30275	2.97608	3.14039	3.81297	3.52985	3.82742	3.83452	3.85515	4.0621	3.64794	3.73838	3.71307	2.76583	2.72805	3.03236	3.0421	2.75819	2.68116	2.79422	3.3487	3.36374	2.66713	2.92979	2.83604	2.8282	2.47952	2.84447	3.25589	3.44189	3.37631	-0.255532
P62899	RL31_HUMAN	60S ribosomal protein L31	1.89262	2.40804	2.37428	0.813456	0.712383	1.26656	1.95309	1.78054	2.52494	1.74033	1.67021	1.90449	2.03537	2.04212	2.23671	1.77885	1.80946	2.3918	1.37511	-2.34465	-3.18788	2.28051	2.58678	2.53861	2.17858	2.65721	2.62506	-2.55835	-3.29106	-1.64826	-0.255449
P35237	SPB6_HUMAN	Serpin B6	1.98255	1.80969	1.78097	0.843787	0.25079	0.896185	1.5229	1.56878	1.59797	2.97816	3.06489	3.05242	1.90447	1.50564	1.73988	1.94682	1.76416	1.88785	0.352147	-0.338732	-1.22346	1.48414	1.22464	1.37896	1.7729	1.06947	1.5282	1.73013	1.9168	1.72189	-0.255402
P20339	RAB5A_HUMAN	Ras-related protein Rab-5A	-2.17477	-2.52118	-1.91583	-2.44148	-2.76857	-2.42727	-2.64175	-3.29554	-3.32589	-2.3324	-2.92699	-2.69237	-1.24504	-1.17885	-1.2381	-2.11174	-6.32889	-2.17985	-1.96594	-1.4177	-1.46279	-1.42626	-1.67995	-0.753442	-2.48641	-2.37569	-5.14054	-0.123197	-0.259711	-0.0334762	-0.255175
Q9GZT8	GTPC1_HUMAN	Putative GTP cyclohydrolase 1 type 2 NIF3L1	-0.811642	-0.839611	-0.288824	-0.952253	-0.768511	-1.16845	-1.35591	-0.943065	-0.638218	-1.38701	-0.813122	-1.30658	-2.82353	-1.05523	-0.662405	-3.08126	-1.82802	-2.26178	-1.11191	-0.907591	-1.01887	-0.828812	-0.1555	-0.598226	-1.00029	-0.0997756	-0.585512	-3.88702	-0.342256	-0.515346	-0.255078
Q13509	TBB3_HUMAN	Tubulin beta-3 chain	3.01561	3.28642	3.70998	0.0910634	0.306744	-0.178787	2.47718	2.40245	2.42628	1.44074	2.19769	1.74914	2.84624	4.00685	3.96047	1.16098	1.74114	2.0624	2.32926	0.544827	1.05803	2.83813	3.6911	3.02102	2.13553	3.30616	2.98735	0.890379	0.668598	0.815395	-0.254797
Q92945	FUBP2_HUMAN	Far upstream element-binding protein 2	3.42551	3.32221	3.49136	3.75076	3.54741	3.74208	4.10596	4.09139	3.96698	3.56226	3.73643	3.53274	3.83073	3.77922	3.85008	3.10244	3.27248	3.00362	3.49344	3.88224	3.93557	3.15423	3.53212	3.3362	3.51082	3.71476	3.60979	3.51947	3.47112	3.47445	-0.254652
P52597	HNRPF_HUMAN	Heterogeneous nuclear ribonucleoprotein F	1.7718	1.11853	2.11104	2.03758	1.838	1.75595	1.78381	2.09564	1.82089	1.36743	2.32406	1.56971	0.859835	2.1677	2.35719	0.656528	1.63964	0.520472	1.44797	2.70684	2.10359	1.99597	2.95251	2.32298	1.56964	2.71662	2.24457	-0.141865	-0.283749	-0.274777	-0.254014
P09936	UCHL1_HUMAN	Ubiquitin carboxyl-terminal hydrolase isozyme L1	0.530162	0.12534	-1.33656	0.250472	0.864303	0.894819	0.985927	0.777657	0.322746	0.350186	0.219991	0.451251	2.21684	1.8745	2.0511	0.540924	0.661497	1.03348	-1.87685	0.353834	-0.66945	0.630805	-0.140176	0.867045	0.792959	-0.938452	-0.682824	1.13974	0.917539	1.19708	-0.253932
P62424	RL7A_HUMAN	60S ribosomal protein L7a	2.43864	2.24922	2.39302	2.27297	2.25344	2.28229	2.39697	2.58113	2.52461	1.53563	2.17602	2.0931	2.11442	2.4662	2.24372	1.92137	2.25748	2.2535	1.87264	1.3145	1.53815	2.46414	2.38261	2.51866	2.35958	2.33106	2.51663	0.897677	0.561084	1.2188	-0.253512
P55786	PSA_HUMAN	Puromycin-sensitive aminopeptidase	1.40559	1.65376	1.30163	1.7152	1.82421	1.90688	2.44599	2.40581	1.99471	1.9416	1.90949	1.99967	2.24632	2.35819	2.30735	1.18969	1.22009	1.6035	2.19861	2.16363	2.2995	2.17513	1.96204	2.22522	1.93791	1.51934	1.9139	2.09906	1.97753	2.27792	-0.253258
Q9BUF5	TBB6_HUMAN	Tubulin beta-6 chain	2.51585	2.32673	2.95437	0.841541	0.977174	0.316202	0.551367	0.669588	0.475013	0.675208	1.26059	0.892651	1.85878	2.79127	2.8841	1.04439	0.713275	0.597801	1.14369	-0.281817	2.52839	0.699966	1.13539	0.837704	1.81723	2.43469	2.27489	0.508786	1.03126	1.08748	-0.253232
P16083	NQO2_HUMAN	Ribosyldihydronicotinamide dehydrogenase [quinone]	-2.7831	-3.05882	-2.02865	-2.17955	-1.75194	-2.21077	-4.64862	-1.05561	-2.18817	-1.77948	-1.23165	-1.47158	-4.15481	-5.68529	-3.34007	-5.48583	-4.43884	-3.38372	-0.0537438	-1.62806	-1.05072	-1.29558	-1.49896	-0.860746	-3.80365	-3.75146	-5.42897	-1.66146	-3.44197	-2.68478	-0.252759
Q9BWS9	CHID1_HUMAN	Chitinase domain-containing protein 1	-2.58205	-1.90323	-1.91999	-4.52972	-2.90275	-2.57622	-0.826973	-0.850519	-0.330865	-2.5435	-2.14985	-1.81005	-2.43113	-1.51055	-1.61762	-3.14149	-2.3049	-2.24562	-3.65434	-3.80597	-4.66605	-1.71049	-1.79832	-1.67938	-2.45203	-1.91135	-2.02845	-3.07514	-4.68448	-3.89427	-0.251993
P06733	ENOA_HUMAN	Alpha-enolase	6.07456	6.07447	6.25437	4.66394	4.8614	4.6751	5.62485	5.72207	5.69077	5.50595	5.83321	5.62961	5.7458	6.02959	6.01559	5.0708	5.173	5.5277	5.55449	5.47743	5.52475	5.8618	5.9237	5.92164	5.14414	5.42556	5.26951	6.16212	6.08458	6.10243	-0.251981
O60888	CUTA_HUMAN	Protein CutA	2.16979	2.15713	1.97806	1.46935	1.78201	1.45026	2.81622	2.64758	2.64144	2.38182	2.26713	2.36412	2.21225	1.81609	1.82366	1.84691	1.64084	1.94622	3.07383	-3.32243	-4.37424	2.3305	2.00875	2.31778	3.17788	2.99042	3.03397	-3.38885	-3.30545	-2.77385	-0.251508
Q9GZQ8	MLP3B_HUMAN	Microtubule-associated proteins 1A/1B light chain 3B	-0.715967	-0.795	-0.274257	-1.00594	-1.2865	-0.899853	-0.269368	-0.00540421	-0.274262	-0.75191	-0.12774	-0.45904	-0.737305	-0.206958	-0.130139	-1.02917	0.205972	-0.40152	-1.29398	-4.58707	-5.50719	-0.451103	0.319833	-0.181724	-0.45555	0.468255	0.348362	-3.36891	-3.35459	-2.93507	-0.250756
P49821	NDUV1_HUMAN	NADH dehydrogenase [ubiquinone] flavoprotein 1, mitochondrial	0.045602	0.390646	0.307102	0.455449	0.507627	0.958818	0.474322	0.485876	0.558826	-0.0770588	0.615997	0.0495673	0.463742	0.465166	0.51427	0.432437	-0.0339214	-0.0726974	-0.124537	0.152913	-0.494433	-0.728632	-0.388248	-0.271181	0.408319	0.410715	-0.157021	-0.680662	0.115158	-0.458927	-0.249954
P43243	MATR3_HUMAN	Matrin-3	3.10121	3.09357	3.00782	3.29957	3.53794	3.41707	3.14387	2.9892	3.37245	2.70939	2.6281	2.70629	3.04099	2.84906	3.02607	2.93592	2.76554	2.46067	2.81523	2.58599	2.56223	2.89646	2.85479	2.95679	3.4441	3.47646	3.30675	2.34872	2.09042	2.52595	-0.249869
Q9NZM5	GSCR2_HUMAN	Glioma tumor suppressor candidate region gene 2 protein	-1.82211	-1.88644	-1.86248	-2.82332	-2.77563	-2.78234	-2.84094	-3.15258	-3.32051	-2.53268	-2.81677	-5.08044	-6.51676	-5.96972	-3.48766	-3.97919	-4.55522	-5.80609	-3.06786	-3.95859	-6.7541	-3.15356	-3.40328	-3.21804	-3.01552	-2.7009	-2.91114	-3.59674	-4.75648	-3.77056	-0.249279
P52789	HXK2_HUMAN	Hexokinase-2	0.634446	0.581028	0.454661	0.947208	0.532696	0.821129	0.81979	0.700903	0.786589	1.60523	1.17337	1.50953	0.493352	0.289134	0.401382	0.780914	0.52428	0.566577	0.449514	0.72317	0.783574	0.180712	0.244708	0.325654	-0.289562	-0.489665	-0.178433	0.781113	0.698988	0.395066	-0.249274
P33121	ACSL1_HUMAN	Long-chain-fatty-acid--CoA ligase 1	0.905089	1.12152	1.05319	3.18952	3.28432	3.36133	0.925728	0.867769	1.22719	2.02889	1.98357	2.18339	2.42297	2.3166	1.90414	1.42809	1.79958	0.757549	2.45764	2.92888	2.90213	2.38253	2.39385	2.60346	1.30693	1.31111	1.50499	2.68858	2.66723	2.66796	-0.248727
P07099	HYEP_HUMAN	Epoxide hydrolase 1	0.795088	0.466432	0.0312816	1.17104	0.925472	0.72918	0.534697	0.00584508	0.254459	3.31936	3.22055	3.15343	2.0853	1.85344	1.71905	1.53482	1.29525	1.39108	0.597662	0.906319	0.376111	0.242561	0.0783141	0.473716	0.457873	0.330634	0.452955	2.04685	2.0081	0.301004	-0.247932
P04004	VTNC_HUMAN	Vitronectin	0.581787	0.597549	0.445469	-1.06221	-0.859932	-0.831602	-0.900657	-0.864429	-1.09174	1.83194	1.37783	1.60137	-1.10773	-1.67976	-1.72964	0.376616	0.0250663	0.0575327	-0.325864	-2.94811	-2.84263	-0.901164	-1.07285	-0.686345	-1.43855	-1.69572	-1.883	-4.80267	-1.81939	-2.57323	-0.247164
Q02952	AKA12_HUMAN	A-kinase anchor protein 12	-0.712376	-0.588633	-0.366244	0.0350925	0.0868798	0.0190945	0.640484	0.253186	0.458481	-1.39373	-1.33589	-1.25331	0.42559	-0.159331	0.102255	0.0331715	-0.494707	-0.877821	-1.39484	-2.43419	-1.90951	1.21216	1.14892	1.22811	-0.0463297	0.0345867	-0.422885	-0.626501	-0.910134	0.0713417	-0.246607
P61758	PFD3_HUMAN	Prefoldin subunit 3	-0.093732	-0.859851	-0.517774	-0.00296955	0.121974	-0.442414	0.382877	0.262679	-0.278975	-0.0873214	-0.0279551	-0.620372	0.0141651	0.315701	-0.428057	-0.240089	-0.203132	-0.619992	0.25926	-3.54476	-1.43091	-0.0798452	-0.259278	-0.732736	0.0200937	0.183412	0.0732848	-2.26054	-2.80563	-2.08364	-0.246284
O00442	RTCA_HUMAN	RNA 3'-terminal phosphate cyclase	-0.500164	-0.619695	-0.895743	0.116252	-0.29931	0.177719	0.737323	-0.223357	-0.380366	-0.729719	-0.505761	-0.383936	0.992851	0.0716984	-0.219318	-0.167841	-0.75681	0.160584	-0.382828	-0.547518	-0.113435	0.335517	0.077565	-0.00998646	-0.465207	-2.94607	-0.961533	-0.199904	-0.327442	-0.440076	-0.245953
O60925	PFD1_HUMAN	Prefoldin subunit 1	0.299784	-0.524883	0.107963	0.667874	-3.11961	0.695896	-0.106696	-4.13939	-2.4581	-3.77159	-0.27118	0.770221	0.160656	-2.17675	-0.227119	-3.50266	-5.15325	-3.21451	1.11202	1.50883	1.37331	-0.570536	-2.92503	-0.0432095	0.662117	0.174602	0.50641	-2.07129	-2.51902	-1.99632	-0.245056
P60953	CDC42_HUMAN	Cell division control protein 42 homolog	-0.316357	-0.6953	0.106238	-0.739699	-0.0582828	-0.37964	-0.660676	-0.0730288	-0.475146	0.162162	-0.283562	0.355078	0.638085	0.721373	0.50242	0.217414	0.176079	-1.37569	0.51911	-1.46632	-0.392993	0.107853	-0.886688	0.0310984	0.248532	0.163527	0.31674	-0.605219	-0.478695	-0.537487	-0.244915
Q8WTT2	NOC3L_HUMAN	Nucleolar complex protein 3 homolog	-0.529575	-0.648348	-0.294236	-0.734735	-0.983904	-0.391425	-1.0221	-0.536701	0.149889	-1.21293	-0.511627	-0.33226	-0.471138	-0.586187	-0.772576	-0.789689	-1.3177	-1.22093	-0.123673	-0.301141	-2.6751	-0.0320112	-0.301832	-0.252905	-1.32429	-0.85433	-0.787046	0.306638	0.491135	0.468303	-0.243031
Q9Y244	POMP_HUMAN	Proteasome maturation protein	-1.46489	-1.89816	-4.30564	-2.22052	-2.36237	-1.94307	-3.07697	-2.51697	-3.70003	-2.96472	-3.49324	-2.68053	-0.280547	-0.443818	-0.563777	-1.84684	-2.17787	-1.66911	-3.52546	-4.18752	-3.78594	-1.98571	-2.22708	-1.80019	-1.73454	-2.3737	-2.00755	-2.77902	-2.59298	-2.18597	-0.240813
Q02241	KIF23_HUMAN	Kinesin-like protein KIF23	-2.11537	-1.83662	-1.64379	-3.11056	-2.44935	-2.12909	-3.20942	-2.6731	-2.48045	-5.06902	-2.9278	-2.61724	-2.92395	-2.65201	-3.21704	-2.91867	-3.05846	-2.83307	-2.2118	-4.04145	-3.41158	-3.31692	-3.21839	-2.93586	-2.90972	-2.37985	-5.32922	-4.08852	-4.35178	-4.34194	-0.240264
P55265	DSRAD_HUMAN	Double-stranded RNA-specific adenosine deaminase	1.81322	1.43243	1.7159	2.33008	2.32736	2.3205	1.41391	1.4866	1.71218	1.65523	2.06978	1.82067	1.57991	2.19263	2.23316	1.66822	2.12023	1.74645	1.91189	2.11935	2.05325	2.47154	3.04724	2.83095	1.50506	2.28321	2.00052	0.790585	0.936571	0.336418	-0.240231
P51452	DUS3_HUMAN	Dual specificity protein phosphatase 3	-0.961767	-0.283627	-0.194971	0.457299	0.459723	0.407059	0.08951	-0.671494	-0.801743	-0.660126	0.315309	0.224399	1.02901	0.803793	0.677562	0.407273	-1.72896	0.556336	-0.284664	0.992902	0.96368	0.461974	0.0314025	-0.724079	-1.45497	0.118819	-1.97399	0.0679182	0.172298	0.155378	-0.240195
O00629	IMA3_HUMAN	Importin subunit alpha-3	0.491672	0.863947	0.698162	-0.35177	0.053734	-0.0230092	-0.803221	-0.968958	-0.444957	-0.207529	-0.0961543	-0.16076	0.189474	0.236101	0.220514	0.312539	0.654951	0.931431	-0.299582	-3.23137	-3.13331	0.500611	0.666119	0.746269	0.341088	0.628695	0.68131	-3.17159	-3.82576	-2.72022	-0.239319
Q96GK7	FAH2A_HUMAN	Fumarylacetoacetate hydrolase domain-containing protein 2A	0.117532	-0.0956667	-1.05949	1.09652	1.2958	1.06127	0.754598	0.800869	0.76417	-0.0934363	-0.341398	0.0151687	-0.24701	-0.125033	-0.814656	-0.961135	-0.90233	-0.892399	0.177195	0.590121	0.490863	0.8162	0.844326	0.481772	-0.597264	-0.16857	-0.69701	0.995723	0.919944	0.878295	-0.239
P47985	UCRI_HUMAN	Cytochrome b-c1 complex subunit Rieske, mitochondrial	2.43167	2.02617	1.95918	2.89511	2.63156	2.83768	2.33761	2.22094	2.13031	2.75034	2.45872	2.09356	2.41717	2.02924	1.4057	2.27802	2.36018	2.03948	1.70094	1.44468	1.34116	1.97267	1.44336	1.81417	2.4349	1.90947	2.20852	0.376267	-0.384039	-0.413824	-0.238632
Q96S52	PIGS_HUMAN	GPI transamidase component PIG-S	-1.48233	-1.78485	-1.71679	-2.50617	-2.2767	-2.1736	-2.52406	-3.23795	-2.77194	-2.53234	-3.0434	-2.87894	-1.7214	-2.08144	-1.96363	-1.71135	-2.02633	-2.16464	-2.43754	-4.49235	-5.74779	-2.12021	-2.3328	-2.2543	-1.69852	-1.84034	-1.9257	-2.58372	-3.66885	-3.36662	-0.237797
P22392	NDKB_HUMAN	Nucleoside diphosphate kinase B	-0.770972	-2.44309	0.478137	1.6555	1.45151	1.50187	-0.0168082	0.736462	0.227599	0.947999	2.44771	1.37896	-1.2012	1.62603	1.72262	0.294879	0.551336	-0.318809	0.369308	-1.12126	-0.847834	0.427339	1.7662	0.269616	-0.0997746	1.63119	1.48059	0.163085	0.154148	0.189994	-0.23778
Q96RN5	MED15_HUMAN	Mediator of RNA polymerase II transcription subunit 15	-4.45095	-3.78199	-3.48751	-3.90234	-3.59502	-3.75086	-3.52465	-3.1915	-2.7984	-4.72358	-4.36671	-4.25151	-4.63384	-3.87165	-3.68047	-3.81617	-3.96937	-4.09468	-5.53102	-3.95204	-4.75122	-2.99056	-2.53414	-2.63004	-4.49728	-4.53489	-4.89749	-4.87673	-3.9784	-4.63224	-0.237691
Q99496	RING2_HUMAN	E3 ubiquitin-protein ligase RING2	-0.37483	-0.646567	-0.249754	0.0584009	0.0801081	0.198485	-0.56423	-0.295559	-0.426375	-0.749653	-0.490693	-0.791667	-0.382817	-0.0870781	-0.0607471	-0.415104	-0.843905	-0.602245	-0.286231	0.113037	-0.608776	0.287376	-0.0320675	0.423717	-0.449577	-0.281135	-0.293371	0.178832	-0.0049256	0.243749	-0.236046
P58546	MTPN_HUMAN	Myotrophin	1.08903	1.14899	1.26508	-0.175856	0.194265	-0.16628	0.357428	0.578311	0.650852	0.164955	0.397093	0.383228	0.511204	0.723742	0.636351	-0.258205	-0.135279	0.423892	0.659222	1.2091	1.35943	1.29804	1.35793	1.53796	-0.297403	-0.350524	-0.286124	0.886646	1.17937	1.10159	-0.235744
O75152	ZC11A_HUMAN	Zinc finger CCCH domain-containing protein 11A	-1.01357	-1.08976	-0.870271	-0.254541	0.0100019	-0.218411	-0.768783	-0.00736528	-0.0746651	-1.97038	-1.3625	-0.951172	-0.363438	-1.12761	-0.977437	-2.56827	-2.04823	-1.42957	-0.0434799	-0.562724	-0.659716	-0.396052	-0.257325	-0.293756	-0.948522	-0.599021	-1.32703	0.323634	0.419937	0.0507467	-0.235599
Q9NZT2	OGFR_HUMAN	Opioid growth factor receptor	0.265815	0.097152	-0.155188	-2.25286	-0.789535	-0.97168	-1.57358	-0.604181	-0.234953	-1.53271	-1.14698	-0.67248	-0.0480595	-1.34385	-0.50432	-0.681871	-0.423302	-1.50608	-0.57601	-1.01548	-1.3228	0.198492	-0.266175	-0.0380567	-1.0571	-0.909874	-0.95177	-1.3158	-1.26569	-2.01768	-0.232661
Q99622	C10_HUMAN	Protein C10	-2.17712	0.791259	0.802431	-1.05205	-0.421253	-0.62934	0.183239	0.20159	-0.24936	-0.303248	-0.158582	-0.125176	-5.75645	-0.0193671	0.118755	-1.2818	-0.939509	-0.725618	-0.716834	-4.9981	-4.68308	-0.394396	-0.572183	-0.840854	-0.400224	-1.49288	-0.11581	-3.5031	-3.43454	-3.61391	-0.232356
O96008	TOM40_HUMAN	Mitochondrial import receptor subunit TOM40 homolog	-0.580044	-0.970852	-0.991921	-0.267426	-0.409665	-0.642604	-0.685536	-1.01283	-1.14059	-0.209834	-0.838077	-0.629729	-0.623422	-1.25487	-1.48829	-0.961007	-1.50947	-1.51222	-0.821054	-0.477913	-0.707205	-0.889734	-1.36969	-2.19977	-0.962132	-1.20043	-1.72924	-2.61234	-0.110972	-2.32691	-0.231013
O96019	ACL6A_HUMAN	Actin-like protein 6A	0.163819	-0.556224	0.708143	0.802789	0.76511	0.728771	-0.258081	0.092238	0.304582	-1.01054	0.465233	-0.302895	0.124525	0.897402	0.955294	-0.365422	0.164722	-0.637693	-0.156924	-0.160484	0.214533	0.0888539	0.290691	0.0693371	0.227919	1.23642	0.938152	0.60708	0.255342	-0.317316	-0.230716
P00403	COX2_HUMAN	Cytochrome c oxidase subunit 2	3.1948	2.92231	3.12651	3.70162	3.79309	3.8041	3.26226	3.30232	3.3102	1.94281	2.04482	2.03727	2.96699	3.15329	3.048	2.5621	2.92066	2.5402	1.42714	2.19104	2.1172	3.5877	3.74791	3.61205	3.19298	3.79336	3.63246	2.71611	2.64856	2.84359	-0.230326
Q99536	VAT1_HUMAN	Synaptic vesicle membrane protein VAT-1 homolog	2.71447	2.63453	2.63187	3.35788	3.03266	3.02908	3.13585	3.29517	3.30897	3.2531	3.28425	3.16864	3.25635	3.61526	3.56435	3.39646	3.19616	2.75003	3.25188	3.52937	3.66162	3.28366	3.32908	3.29555	1.73007	1.74824	1.63448	3.23936	3.03551	2.94411	-0.229862
Q9C005	DPY30_HUMAN	Protein dpy-30 homolog	-0.475864	-1.68195	-3.46253	-1.20557	-2.76592	-4.44869	-0.853497	-3.97536	-4.62445	-1.35586	-3.55389	-3.02257	-1.37953	-1.9624	-5.66036	-2.09868	-3.19226	-5.86122	-0.30265	-6.68827	-6.16035	-1.11411	-2.61784	-5.59808	-2.19458	-0.653033	-2.39151	-5.94365	-4.6098	-6.04893	-0.229681
P23381	SYWC_HUMAN	Tryptophan--tRNA ligase, cytoplasmic	3.55214	3.60034	3.50161	2.50589	2.62756	2.64377	4.14957	4.15118	4.23397	4.4545	4.47567	4.57513	3.50741	3.45925	3.55237	3.58972	3.5274	4.01818	3.30515	2.58261	2.63955	3.61758	3.46621	3.57008	1.94021	1.87088	1.89955	3.41868	3.85212	3.32557	-0.229614
P24752	THIL_HUMAN	Acetyl-CoA acetyltransferase, mitochondrial	2.47658	2.07437	2.48422	2.69462	2.67982	2.63657	2.34962	2.10721	2.20623	0.917841	0.93442	0.63981	1.37927	1.76399	1.52726	1.95339	1.78789	1.75569	0.878752	1.65755	1.30967	2.13838	1.80925	2.24278	0.950297	0.833934	0.717032	1.22951	1.84539	1.59658	-0.229537
Q9BW27	NUP85_HUMAN	Nuclear pore complex protein Nup85	-1.5558	-1.27836	-1.54721	-1.84164	-2.25799	-1.98429	-1.79234	-3.42993	-3.3264	0.42395	-1.78604	-1.39405	-1.63908	-1.52751	-2.34888	-0.199813	-2.64646	-2.97676	-1.82584	-2.3641	-4.37196	-2.53656	-1.67683	-1.88137	-2.08814	-1.38829	-1.37428	0.189794	-2.8829	-2.6017	-0.229359
Q9UJ70	NAGK_HUMAN	N-acetyl-D-glucosamine kinase	-0.921313	-0.213883	-0.534605	-1.18675	-1.18397	-0.938215	-1.10823	-1.24972	-0.983627	-1.30756	-1.46832	-1.17726	-0.696791	-0.586483	-0.615906	-1.33322	-1.71464	-0.843287	-1.2306	-2.27637	-5.5591	-1.19686	-4.75661	-4.45873	-0.853952	-1.34402	-1.01554	-2.34294	-3.14539	-4.16865	-0.229013
Q9Y224	CN166_HUMAN	UPF0568 protein C14orf166	1.92162	1.85372	1.69342	1.78086	2.18861	1.83233	2.752	2.62277	2.06308	2.32547	2.04517	2.1725	2.38812	1.9132	1.31074	2.50395	1.66931	0.780803	2.43864	0.84588	1.02823	2.45872	2.09257	1.83282	2.31242	2.03322	1.94331	1.52401	1.6249	1.60323	-0.22845
P08582	TRFM_HUMAN	Melanotransferrin	-6.4782	-6.22139	-2.71312	-7.24199	-6.05564	-7.4637	-1.6592	-1.63601	-1.53309	-1.69317	-1.67295	-1.38483	-0.929107	-1.0678	-1.00245	-6.63225	-4.59171	-5.79092	-5.58602	-5.61016	-3.72763	-2.21329	-2.547	-2.02835	-1.82275	-1.74425	-1.83184	-3.94452	-2.69904	-4.52291	-0.227412
Q9NVI1	FANCI_HUMAN	Fanconi anemia group I protein	-5.65783	0.871553	0.674994	-0.237778	0.194912	-0.0189758	0.338414	0.248251	-0.0402175	-1.98853	-3.5044	-3.55479	0.539536	-2.89893	-5.65755	-3.46689	-3.02576	-4.54596	-2.02016	-2.66358	-2.84277	-4.24117	-5.36398	-0.510751	-5.39217	-2.80089	-4.23156	-0.286228	-1.39066	-3.48609	-0.226825
Q6IAN0	DRS7B_HUMAN	Dehydrogenase/reductase SDR family member 7B	-0.446841	-1.10671	-0.658328	-3.01104	-2.2566	-4.96594	-2.59083	-3.48328	-3.63825	-1.79164	-2.63772	-3.18478	-3.43843	-3.95126	-3.14278	-3.53095	-3.04224	-4.2703	-3.12447	-3.25761	-4.01434	-2.63336	-3.01146	-5.50317	-3.57111	-2.33175	-2.82516	-2.5946	-2.42055	-2.8596	-0.226028
Q5T9A4	ATD3B_HUMAN	ATPase family AAA domain-containing protein 3B	-0.689402	-0.496724	-0.693084	-0.553472	-0.390501	-0.492839	-0.539135	-0.529236	-0.690249	-0.753737	-0.588592	-0.508098	-1.22498	-1.31305	-1.1032	-0.892263	-1.48531	-0.682549	-1.10489	-0.736394	-0.381274	-0.420182	-0.385404	-0.348812	-2.05023	-1.58528	-2.4481	-0.240151	0.211793	0.117093	-0.225352
O43813	LANC1_HUMAN	LanC-like protein 1	0.862576	0.97272	0.558408	-0.364056	0.00681094	-0.16693	-0.45819	-0.663328	0.00571008	-0.0326867	-0.254679	-0.254789	0.887674	0.473002	0.757733	-0.0286408	0.00969464	-0.216978	0.905717	0.507385	-0.845728	-0.0476456	-0.573182	0.13999	0.963914	-0.230161	0.303511	-0.844069	-0.170256	-0.35284	-0.225233
P08473	NEP_HUMAN	Neprilysin	-1.75128	-1.71318	-2.09563	-1.81591	-3.34043	-2.16278	-1.21544	-1.54619	-1.17417	-0.822906	0.990992	0.60013	1.17536	1.43754	1.17631	-1.03388	-0.853803	-1.53999	1.4091	-2.24096	-2.42137	-1.38935	-1.74535	-0.978872	-1.75856	-0.0563091	-1.3901	-1.38876	-1.09281	-2.53874	-0.225212
Q96DG6	CMBL_HUMAN	Carboxymethylenebutenolidase homolog	-2.59421	-2.95696	-5.42011	-1.4004	-1.36133	-1.53943	-5.20813	-3.79653	-3.55408	-0.960819	-1.12525	-0.696154	-0.868703	-1.52057	-1.7009	-2.01168	-2.11627	-1.35702	-2.62168	-1.17382	-1.17807	-0.677277	-0.912606	-0.924276	-3.0986	-3.81079	-1.77957	-3.34591	-3.60545	-3.95694	-0.223383
P61964	WDR5_HUMAN	WD repeat-containing protein 5	-2.18898	-1.76707	-1.94667	-1.69698	-2.0823	-1.98371	-2.16398	-2.01823	-2.32994	-4.21927	-2.69038	-2.4402	-1.73262	-1.72075	-1.52364	-3.57647	-2.17711	-2.09436	-2.11915	-3.86918	-3.44479	-3.85218	-1.82401	-1.59589	-1.58238	-1.75162	-2.04322	-3.23224	-3.6422	-1.57237	-0.223157
P62333	PRS10_HUMAN	26S protease regulatory subunit 10B	2.37478	2.11331	2.41824	2.35145	2.62501	2.30108	2.52154	2.47455	2.42931	2.19439	2.00632	2.02128	2.5749	2.21958	2.31101	2.45355	2.43417	2.33484	2.31143	1.07964	1.12165	2.67796	2.49784	2.54691	2.63438	2.53661	2.21769	0.887897	0.985657	0.801519	-0.222642
Q9Y697	NFS1_HUMAN	Cysteine desulfurase, mitochondrial	-2.98021	-3.10953	-2.77694	-2.92342	-2.70424	-6.40314	-5.6076	-2.88959	-4.47966	-2.99603	-3.25669	-3.45587	-4.91776	-2.93133	-4.54148	-3.15981	-4.53031	-4.58224	-4.88891	-4.5239	-5.94188	-2.55933	-2.64089	-2.10079	-2.84154	-4.05707	-2.65424	-2.80996	-2.07952	-5.27684	-0.221426
P45880	VDAC2_HUMAN	Voltage-dependent anion-selective channel protein 2	3.73871	3.60123	3.67957	3.26155	3.55515	3.34297	3.36484	3.67459	3.51676	4.29532	4.07439	4.14291	3.01394	3.11968	3.20603	3.06195	3.12989	3.09695	2.95253	3.77373	3.76924	3.5327	3.75318	3.69468	2.98761	3.32243	2.94785	4.26442	4.35801	4.39236	-0.220885
P07108	ACBP_HUMAN	Acyl-CoA-binding protein	0.359902	0.0192566	1.05421	0.446627	0.562834	0.479734	-0.332044	0.555527	0.342354	-0.533409	0.918118	0.425995	-0.523647	0.819186	1.05458	-1.57794	-0.460879	-1.29321	0.901078	2.14764	2.2665	0.169146	1.13528	0.540464	-0.59178	-0.278367	-0.325887	1.07014	1.55758	1.61728	-0.220796
Q96ST3	SIN3A_HUMAN	Paired amphipathic helix protein Sin3a	-1.64795	-1.58416	-1.57847	-2.8226	-2.67028	-2.76015	-1.93993	-2.08035	-1.91509	-5.1147	-2.64233	-2.71781	-2.23137	-2.53228	-2.47087	-2.46421	-2.59376	-4.71598	-2.03332	-4.05761	-5.21386	-2.59047	-2.4589	-2.63878	-1.92221	-1.58932	-1.8226	-2.29892	-3.33801	-4.50146	-0.22062
Q13765	NACA_HUMAN	Nascent polypeptide-associated complex subunit alpha	2.5888	2.65767	2.87864	2.32834	2.6597	2.48577	2.29826	2.46132	2.42129	2.12311	2.38234	2.33931	2.44218	2.71092	2.73455	1.73926	2.03471	2.34341	2.17333	2.78795	2.83599	2.57684	2.87316	2.81645	2.7048	3.12297	2.9527	2.49532	2.61769	2.50945	-0.220577
Q9H0D6	XRN2_HUMAN	5'-3' exoribonuclease 2	0.0209542	-0.45396	0.305566	-0.310222	-0.376021	-0.426903	-0.104805	-0.0894532	0.0558243	-1.15958	-0.388741	-0.628571	-1.13425	-0.390531	-0.427388	-0.560191	-0.466449	-0.89155	-0.90848	-2.81119	-4.43247	-0.602082	-1.4896	-1.40682	0.0747197	0.416844	0.0830824	-1.64614	-1.2036	-3.71053	-0.219799
P99999	CYC_HUMAN	Cytochrome c	2.18095	1.97596	2.12772	1.84791	2.05769	2.10221	2.06673	2.37929	2.26425	1.4978	1.59766	1.41317	1.86885	1.98339	1.89016	1.71485	1.66421	1.58333	1.8777	2.04725	2.1103	2.51648	2.2063	2.24345	1.51904	1.5275	1.65141	2.20472	2.0387	2.11799	-0.219038
Q9H845	ACAD9_HUMAN	Acyl-CoA dehydrogenase family member 9, mitochondrial	-1.26245	-0.482425	-0.75345	-0.999021	-0.984083	-0.826602	-1.49818	-1.38674	-1.4323	-1.18955	-1.05205	-1.30977	-1.03125	-1.24263	-4.08049	-1.68794	-1.45915	-1.63845	-1.82219	-2.45926	-2.94208	-0.655224	-1.00167	-1.29771	-0.9793	-0.581895	-0.814849	-1.90257	-2.25635	-2.16784	-0.218216
Q9UBS4	DJB11_HUMAN	DnaJ homolog subfamily B member 11	1.43278	1.60335	1.34708	1.29065	1.58368	1.53334	1.28388	1.07002	1.00752	1.13883	1.04466	1.21081	1.93631	1.79577	1.61526	1.64393	1.63968	1.63877	0.523261	0.452845	0.506122	1.36127	1.13565	1.50731	0.803812	1.15543	0.825002	1.91666	1.93964	1.99038	-0.217681
Q9Y653	GPR56_HUMAN	G-protein coupled receptor 56	0.0795619	-0.0509622	0.0197462	-0.568455	-0.351371	-0.45512	1.43139	1.18834	1.33713	0.350959	-0.0802625	0.394971	-0.522229	-0.610794	-0.567912	0.135995	-1.81536	-0.818861	-0.111623	-0.882793	-0.650413	-1.32328	-1.71237	-1.38021	-1.5225	-1.34615	-1.94934	-0.741779	-0.866014	-0.31131	-0.217509
O95299	NDUAA_HUMAN	NADH dehydrogenase [ubiquinone] 1 alpha subcomplex subunit 10, mitochondrial	-0.834395	0.3334	-0.564201	0.378299	0.416	0.61438	0.480081	0.337443	0.474147	0.571415	0.431163	0.567822	0.524973	0.346005	0.210686	0.409809	-0.0424188	-0.0537148	-0.332239	-0.514909	-0.694812	-0.607864	-0.91934	-0.20035	0.200799	0.127435	0.126277	-1.02046	-0.354298	-0.854454	-0.217216
P49419	AL7A1_HUMAN	Alpha-aminoadipic semialdehyde dehydrogenase	0.202449	0.271505	-0.137937	-0.303742	-0.236475	-0.319013	-0.818221	-0.899716	-2.39347	-0.236589	-1.07847	-2.34258	-0.18997	-0.539073	-0.747503	-0.832815	-1.06807	-1.04417	-0.648489	-3.02488	-0.60983	-0.402328	-0.548118	-0.303972	0.544442	0.108849	0.519316	-1.46488	-1.589	-2.18221	-0.216673
P40123	CAP2_HUMAN	Adenylyl cyclase-associated protein 2	-3.04043	-2.17651	-2.25626	-0.785863	-0.75937	-1.02882	-1.13285	-0.874878	-0.783793	-1.35576	-0.273938	-1.14868	-2.79694	-0.204042	0.0992439	-2.94874	-0.325897	-1.13535	-3.48606	-4.08258	-4.25664	-1.07581	-0.0435313	-3.76926	-1.65629	-0.0753782	-0.29618	-2.69597	-2.15597	-2.47453	-0.216242
O95721	SNP29_HUMAN	Synaptosomal-associated protein 29	-1.00752	-0.435819	-1.03741	-1.28878	-1.27089	-1.08821	-0.869717	-1.01789	-0.383223	-4.3242	-1.57278	-1.48295	-0.493422	-0.544719	-0.402096	-1.4866	-1.52851	-0.90553	-1.43513	-4.40752	-5.16469	-0.873437	-0.519517	-0.628136	-1.44205	-0.701165	-1.27242	0.914617	-0.734415	-0.984867	-0.215826
P13639	EF2_HUMAN	Elongation factor 2	5.44498	5.44759	5.66539	5.36471	5.45582	5.10144	5.27331	5.52498	5.50303	5.73164	5.74919	5.82182	5.51517	5.59689	5.88912	5.00377	4.87048	5.22694	5.59108	5.959	6.02837	5.70461	5.55933	5.4485	5.61566	5.42709	5.60648	6.1074	5.97156	5.98276	-0.215646
Q9Y2Z4	SYYM_HUMAN	Tyrosine--tRNA ligase, mitochondrial	-3.84238	-3.13189	-5.11413	-2.44506	-2.18024	-2.36058	-7.34667	-2.97617	-4.43863	-2.7792	-2.98336	-2.98478	-7.15251	-5.03397	-4.60315	-6.19762	-4.85433	-5.38844	-2.98133	-3.60597	-5.50249	-2.95043	-3.22387	-4.38518	-2.93755	-3.01942	-3.25105	-1.58166	-4.82397	-3.4802	-0.214534
P49915	GUAA_HUMAN	GMP synthase [glutamine-hydrolyzing]	0.494286	0.620104	0.679424	1.0428	0.58699	0.826158	0.305048	1.1353	1.04708	0.2653	1.12508	0.754869	1.15291	1.66067	1.24141	1.34241	0.569121	0.722942	-0.588402	0.349317	0.412844	0.374287	0.362392	0.631754	0.737439	0.992402	0.903516	0.459807	0.146417	0.295942	-0.214315
Q15061	WDR43_HUMAN	WD repeat-containing protein 43	-4.46342	-1.16354	-1.14288	-1.05655	-0.837079	-1.02734	-1.5996	-1.21758	-0.764144	-1.72409	-1.31345	-1.59914	-1.79774	-1.54385	-1.47532	-2.35897	-2.08634	-2.0938	-1.58662	-2.739	-2.28695	-1.33296	-0.958651	-1.01228	-1.70751	-1.43094	-2.77003	-1.8288	-0.105606	0.0813477	-0.213492
Q13228	SBP1_HUMAN	Selenium-binding protein 1	-0.585804	-1.42791	-1.3489	-0.415674	-0.0499528	-0.656176	-0.181259	-0.523879	-0.337528	1.44765	1.27257	1.46927	-1.45237	-0.829543	-1.27664	-1.24262	-0.588459	-0.155998	-0.128179	-0.566685	-1.29445	1.00318	0.544693	0.712516	-0.547256	-0.73068	-0.720995	-0.565655	0.0675113	-0.368296	-0.213269
P09874	PARP1_HUMAN	Poly [ADP-ribose] polymerase 1	3.02096	3.04406	3.2366	3.80473	3.696	3.66762	3.35048	3.49272	3.47337	3.16879	3.38124	3.07267	3.14714	3.62247	3.83467	2.85597	2.91699	2.55429	3.27787	4.30171	4.34428	3.34442	3.89817	3.57287	2.8775	3.26091	3.07522	3.45806	3.616	3.86987	-0.212263
P33897	ABCD1_HUMAN	ATP-binding cassette sub-family D member 1	-0.668469	-1.37001	-2.07926	0.950701	1.0394	1.19942	1.30864	0.717809	0.747055	1.53521	1.17334	1.33036	2.05358	1.79501	1.88163	0.58851	0.413906	0.569846	0.353676	0.379094	0.713904	-0.216738	-0.731819	-0.268266	-1.13167	-0.62478	-0.922664	0.490438	0.456228	0.112922	-0.212117
Q9BV20	MTNA_HUMAN	Methylthioribose-1-phosphate isomerase	-2.69355	-3.71978	-4.38166	-6.32546	-1.61244	-1.76599	-5.06139	-6.3133	-6.19941	-2.43319	-2.56634	-5.40111	-2.26246	-4.76413	-4.64461	-5.85112	-3.73409	-3.59858	-1.67736	-6.68074	-5.5567	-1.56401	-4.80514	-1.83616	-5.5463	-2.37597	-2.43553	-4.81462	-2.62348	-2.64684	-0.211917
Q5SSJ5	HP1B3_HUMAN	Heterochromatin protein 1-binding protein 3	1.97438	2.11273	1.82589	0.745622	0.373751	1.00322	1.43685	1.46984	1.49108	1.78467	1.67643	1.75658	2.37926	2.22063	2.26049	1.16089	1.95754	1.79179	1.81911	1.01805	0.949039	1.54145	1.93616	1.6469	2.03767	1.3403	0.777903	1.80991	2.12329	1.2271	-0.211786
O60762	DPM1_HUMAN	Dolichol-phosphate mannosyltransferase subunit 1	-2.28278	-2.32454	-2.20872	-3.21342	-2.50928	-2.23851	-2.01937	-5.00209	-2.22857	-2.74708	-3.14579	-3.19855	-1.49715	-1.91866	-1.78039	-2.19583	-2.40929	-2.43614	-2.10222	-4.3461	-2.94792	-0.964862	-1.53236	-0.925535	-1.66438	-2.33231	-1.76579	-3.54279	-4.29301	-2.52011	-0.211014
P61163	ACTZ_HUMAN	Alpha-centractin	2.13399	2.26562	2.17155	0.554016	0.292761	0.597438	1.26323	1.07934	1.21363	1.62947	1.62111	1.75772	2.1444	2.02201	1.87558	1.67229	1.41618	1.92741	2.21216	-0.511041	-0.612542	1.77718	1.7864	1.89025	2.07217	2.10453	2.1135	-0.183104	-0.407382	0.0110502	-0.211005
O00139	KIF2A_HUMAN	Kinesin-like protein KIF2A	-1.51087	-1.32611	-1.44761	-1.85573	-1.82037	-1.67115	-1.89156	-2.18275	-2.20973	-1.71581	-1.9996	-1.79893	-1.81136	-1.42039	-1.58536	-1.53641	-2.0178	-2.39446	-1.87759	-1.34057	-1.01626	-1.16926	-1.37116	-1.27025	-2.9997	-1.33617	-1.25562	-2.06173	-1.49132	-2.18641	-0.209806
Q96PU5	NED4L_HUMAN	E3 ubiquitin-protein ligase NEDD4-like	-3.33317	-2.95375	-3.03262	-5.48599	-3.12161	-2.92167	-3.52249	-4.3792	-6.39807	-2.36588	-2.82441	-2.59272	-2.52677	-2.46618	-2.56045	-2.98643	-3.8669	-3.00306	-2.18405	-4.41204	-6.86964	-2.56246	-2.76289	-3.19578	-3.0023	-2.7966	-2.95419	-2.28348	-2.44481	-3.13711	-0.209721
P36551	HEM6_HUMAN	Oxygen-dependent coproporphyrinogen-III oxidase, mitochondrial	2.79002	2.1468	2.6914	2.99686	3.05454	3.04823	3.31441	3.2538	3.22609	2.21109	1.41378	2.25247	2.19088	1.64212	2.26842	1.91666	2.26276	1.82245	2.03361	2.2694	2.16472	3.0419	3.10474	3.01332	1.84954	2.06927	2.14025	2.75701	2.88395	2.82335	-0.209303
P62701	RS4X_HUMAN	40S ribosomal protein S4, X isoform	3.21727	3.23887	3.58639	3.51852	3.50247	3.56125	3.48329	3.51838	3.68253	3.2684	3.50351	3.35776	3.24299	3.63812	3.65671	3.30058	3.63137	3.56203	2.64375	3.05875	3.07001	3.70133	3.80847	3.78969	3.44966	3.62627	3.77356	2.87533	3.01849	3.01047	-0.208868
Q13564	ULA1_HUMAN	NEDD8-activating enzyme E1 regulatory subunit	-0.337635	0.00298075	-0.298508	-0.402299	-0.239058	0.0921332	0.219936	0.160679	0.628808	-0.198536	-0.16114	-0.214577	-0.0460355	-0.0330356	0.00589754	-0.393731	-0.410665	0.0642547	-0.265517	0.0382236	0.0250336	-0.201406	-0.326038	-0.103565	-1.09283	-0.796448	-1.78175	0.139379	0.166053	-0.158712	-0.208709
P49773	HINT1_HUMAN	Histidine triad nucleotide-binding protein 1	-0.521277	-0.0527037	-0.158741	-0.139062	-0.0466281	0.294184	-6.55847	-1.14667	-0.233641	-0.501443	-0.735156	-0.103359	-0.0316038	-0.323802	0.336441	-2.36254	-1.7385	-0.295376	-0.176467	0.811266	1.1988	-2.23284	-1.06514	-0.857052	-0.191242	-7.18868	0.142371	-0.255313	0.0957908	0.170885	-0.208032
P49407	ARRB1_HUMAN	Beta-arrestin-1	-5.66304	-5.90226	-5.27478	-5.74182	-6.18848	-7.01468	-5.87087	-4.94145	-5.06577	-4.00909	-4.23469	-4.29181	-5.92128	-5.79883	-5.18731	-7.31691	-5.03863	-6.80404	-7.28233	-4.25812	-7.11275	-6.4648	-6.86341	-5.32435	-4.38197	-8.13871	-5.34075	-5.17431	-4.42069	-4.87136	-0.207392
Q9UIJ7	KAD3_HUMAN	GTP:AMP phosphotransferase AK3, mitochondrial	-0.809063	-0.195208	-0.83839	-0.714034	-0.717212	-0.560645	-0.660623	-1.80887	-0.971195	-0.800308	-1.41365	-0.566121	-1.13321	-0.744631	-1.75783	0.527984	-0.373062	-1.35571	-1.19353	-2.58382	-1.04887	-1.13898	-1.20541	-1.12188	-2.47058	-2.18342	-2.83971	-1.71448	-1.15703	-2.78355	-0.206536
P61923	COPZ1_HUMAN	Coatomer subunit zeta-1	0.544379	0.769899	0.287799	0.629751	0.319783	0.241054	0.359183	0.379466	0.261784	0.330536	0.0440366	0.0999872	0.389836	0.492605	-0.00313088	0.642432	0.622355	0.617248	0.134371	-0.576642	-0.650803	0.503998	0.291396	0.521795	0.387806	-0.0132539	-0.145161	-1.51645	-1.90915	-0.959927	-0.204942
P46976	GLYG_HUMAN	Glycogenin-1	0.736092	0.634341	1.21982	1.00581	1.15395	0.924484	0.715758	1.07248	1.04956	0.682472	1.52044	1.12226	0.745202	1.2857	1.43484	0.217565	0.983897	0.623936	0.166535	0.07684	-0.700863	0.532927	1.35133	0.788585	0.183105	1.13217	0.896892	2.94645	1.98219	3.09433	-0.204423
P13995	MTDC_HUMAN	Bifunctional methylenetetrahydrofolate dehydrogenase/cyclohydrolase, mitochondrial [Includes: NAD-dependent methylenetetrahydrofolate dehydrogenase	-2.26903	-1.92456	-0.79685	-2.21416	-1.85011	-2.35382	-2.53158	-4.05035	-3.94901	-1.56954	-1.66637	-2.71274	-3.62099	-1.42338	-2.57958	-2.22909	-2.86663	-1.69837	-3.04775	-2.75148	-3.86406	-4.21366	-1.606	-2.92577	-4.88149	-2.1702	-2.91027	-1.24622	-1.2528	-2.8653	-0.204386
Q32MZ4	LRRF1_HUMAN	Leucine-rich repeat flightless-interacting protein 1	-2.7956	-2.39041	-2.48421	-2.73701	-2.08627	-2.2362	-3.17256	-2.86992	-2.78113	-3.05114	-2.98206	-2.65013	-3.22403	-3.00351	-3.10834	-4.73995	-2.54587	-2.03735	-2.31707	-2.75542	-2.45318	-2.97005	-2.66539	-2.54309	-2.86781	-2.50904	-3.3058	-3.84833	-4.40171	-3.94484	-0.204094
Q16850	CP51A_HUMAN	Lanosterol 14-alpha demethylase	-0.656451	1.29859	1.05065	0.520591	0.808536	0.919909	0.639969	0.53136	0.78245	0.546709	0.595612	0.931173	-0.434593	-0.93618	-0.267726	0.614261	0.552128	0.262323	-0.597229	-0.259129	0.0198773	1.16406	-0.300272	1.52518	-1.13654	0.165168	-0.14183	-1.30934	-1.45502	-0.919535	-0.203118
Q7L5N7	PCAT2_HUMAN	Lysophosphatidylcholine acyltransferase 2	-0.452659	-0.264671	-0.722671	-4.84541	-3.12506	-2.01335	-2.49332	-2.092	-2.56348	-0.0229943	-0.476097	-0.0848626	-2.23513	-2.26792	-2.66949	-2.25333	-2.47721	-2.22943	-3.13425	-3.05687	-5.07575	-1.8636	-1.87438	-1.6841	-1.70336	-1.63236	-1.55647	-0.124633	-0.182599	-0.211564	-0.202696
O94925	GLSK_HUMAN	Glutaminase kidney isoform, mitochondrial	1.93734	1.67778	1.74862	3.08159	2.85843	2.97638	2.19998	2.19824	2.12641	2.34056	2.41461	2.19107	1.87407	1.80352	1.70223	2.18039	2.32624	2.15162	2.39106	2.14826	2.25137	2.31101	2.6304	2.24058	1.42267	1.53848	1.27575	2.00073	1.46322	1.89113	-0.202626
O43865	SAHH2_HUMAN	Putative adenosylhomocysteinase 2	-2.19415	-0.324433	-0.802118	-0.00351235	-0.449277	-0.408375	-2.28214	-0.623512	-0.491244	-0.579565	-1.24529	-1.54121	-0.174615	-0.57622	-0.47463	-0.363309	-1.15771	-0.36118	-0.435961	-1.21001	-1.11439	-1.18207	-2.0041	-1.00181	-5.57984	-1.85735	-1.84419	-1.01781	-1.3782	-0.743303	-0.202544
O43678	NDUA2_HUMAN	NADH dehydrogenase [ubiquinone] 1 alpha subcomplex subunit 2	-0.293356	-0.810621	-0.607471	0.179754	0.251496	0.38892	0.154859	0.1293	0.0200118	-0.263819	-0.143199	-0.0919143	0.360954	0.124574	-0.0603011	-0.360303	-0.348111	-0.400605	-1.42279	-0.52856	-0.519858	-1.16196	-1.12513	-1.27107	-0.142669	-0.199473	-0.144272	-0.52186	-0.682168	-0.530957	-0.202105
P07910	HNRPC_HUMAN	Heterogeneous nuclear ribonucleoproteins C1/C2	2.27123	2.01509	2.22764	2.59671	2.67443	2.69589	2.52928	2.54477	2.27429	2.02652	2.12396	2.14582	2.22701	2.41458	2.65078	2.804	2.77569	2.21557	2.53217	-0.542058	-0.750917	2.23143	2.25406	2.19708	2.72987	2.99605	2.75344	-0.0475988	-0.344731	-0.141794	-0.201653
Q01650	LAT1_HUMAN	Large neutral amino acids transporter small subunit 1	-1.20239	-1.52862	-1.55832	1.35964	-0.00326461	0.861536	-0.150298	-0.7615	-0.68985	0.758074	0.135889	0.188669	0.869925	-0.295759	-0.014623	0.24389	0.114954	0.0192661	0.419998	0.161543	-0.120292	0.151807	-0.0994654	0.121946	-0.540643	-2.11906	-1.38633	-1.33458	-1.65705	-1.52967	-0.201388
Q6PJG6	BRAT1_HUMAN	BRCA1-associated ATM activator 1	-1.19555	-1.03762	-1.7188	-3.45116	-2.50262	-3.1749	-1.81731	-1.80627	-3.69478	-5.0988	-3.31301	-3.00345	-1.79611	-2.32066	-2.50405	-3.00314	-2.67973	-2.90157	-2.78747	-3.57137	-3.2103	-1.73303	-1.95955	-1.82912	-2.84723	-3.75761	-3.35657	-2.13814	-2.18517	-1.75771	-0.201318
Q9Y5L0	TNPO3_HUMAN	Transportin-3	1.30946	1.30115	1.40748	-0.780881	-0.520125	-0.0108154	1.28234	1.25347	1.1289	-0.0337004	0.115529	0.400649	0.207722	0.12533	0.308789	-0.479992	0.222693	0.461305	1.62915	-1.41156	-1.21292	1.54637	1.36632	1.58652	0.57283	0.777262	0.413679	-0.76927	-0.126133	-0.540592	-0.200991
P19623	SPEE_HUMAN	Spermidine synthase	1.90035	1.93655	1.49443	1.09509	1.32477	1.26405	2.56221	2.52631	2.50628	2.60901	2.3067	2.62023	1.59246	1.34646	1.04426	1.32999	0.998197	1.51321	0.998187	1.36546	1.55885	1.72469	1.42168	1.6384	0.178633	-0.108179	0.243879	3.0568	3.01286	3.05281	-0.200914
Q9UBB4	ATX10_HUMAN	Ataxin-10	1.1663	0.91769	1.4588	1.17894	1.3139	1.11857	1.40085	1.55578	2.05498	-0.164674	0.395505	-1.10251	0.329663	1.1927	1.51807	0.415349	0.814762	0.419521	0.410047	-0.2163	-0.0114934	1.85035	2.31175	1.87027	0.982076	1.46482	1.40561	2.09482	-1.78815	-1.19187	-0.200858
Q9Y230	RUVB2_HUMAN	RuvB-like 2	3.00778	2.51089	2.88063	2.50128	2.60266	2.51607	2.71642	2.76606	2.75839	2.22243	2.22559	2.29369	2.88845	2.92826	2.93847	1.71482	2.38681	2.50021	2.15657	2.77468	2.93761	2.79689	2.8605	2.78159	2.82064	2.81831	2.94703	2.97858	2.93972	2.85589	-0.200711
Q9P0J7	KCMF1_HUMAN	E3 ubiquitin-protein ligase KCMF1	-4.29661	-6.11509	-3.78864	-4.7085	-4.2023	-7.13615	-5.99878	-6.26075	-6.77678	-5.82531	-3.40506	-4.2803	-5.47862	-4.57886	-6.77576	-4.69981	-4.89178	-5.56869	-4.03393	-6.80728	-7.425	-3.6248	-3.03591	-7.0405	-6.75345	-3.48363	-7.5411	-4.64996	-6.52296	-5.44795	-0.199278
Q14728	MFS10_HUMAN	Major facilitator superfamily domain-containing protein 10	-0.858973	-1.03815	-1.07622	-0.856222	-0.697731	-0.643501	-0.95736	-1.35601	-1.49382	-0.414218	-0.889126	-0.606178	-0.932826	-1.52935	-1.29686	-0.269796	-0.437751	-0.667049	-0.28421	-5.84077	-5.54141	-0.470995	-0.746571	-0.572811	0.140049	-0.0576591	-0.130824	-5.64239	-4.34233	-5.24424	-0.197983
P31948	STIP1_HUMAN	Stress-induced-phosphoprotein 1	2.93607	3.09247	3.24108	3.25538	3.47154	3.36725	2.40145	2.43532	2.37271	2.11726	2.253	2.26837	2.2159	2.33682	2.36095	2.21096	2.26299	2.7704	1.69693	2.10588	1.96947	2.53884	2.74546	2.83019	2.84965	2.73022	2.8427	3.2517	3.2789	3.40363	-0.196471
Q86UY8	NT5D3_HUMAN	5'-nucleotidase domain-containing protein 3	-1.51807	-1.58315	-1.49087	-2.60387	-2.85233	-2.82768	-1.95705	-1.6278	-1.84608	-1.71841	-1.526	-2.74197	-2.35972	-2.38832	-1.82495	-2.46561	-2.33957	-3.7835	-2.66835	-1.10214	-1.20432	-1.63597	-1.43467	-1.66172	-3.29275	-3.38794	-1.51946	-5.42729	-1.32065	-2.5335	-0.195999
P08559	ODPA_HUMAN	Pyruvate dehydrogenase E1 component subunit alpha, somatic form, mitochondrial	1.6698	1.53782	1.73196	2.68342	2.4654	2.53828	1.53491	1.75475	1.60167	1.47589	1.38602	1.10599	1.87375	2.14924	1.83569	1.87432	1.86903	1.75396	1.21627	1.80337	1.92768	1.77577	1.81416	1.7536	1.52561	1.44544	1.53304	1.74122	1.38648	1.94538	-0.195937
P07237	PDIA1_HUMAN	Protein disulfide-isomerase	5.60477	5.5856	5.55748	5.44693	5.61111	5.54923	5.41078	5.3784	5.40314	5.83045	5.86485	5.85146	6.24521	6.23262	6.17199	6.27652	6.18874	6.05532	4.658	4.79581	4.75765	4.92283	5.07202	4.96931	4.94361	5.17976	4.89914	5.34407	5.64674	5.22287	-0.19538
Q9UM00	TMCO1_HUMAN	Transmembrane and coiled-coil domain-containing protein 1	-0.257659	-0.546669	-0.668021	-0.137522	-0.369456	0.639533	-0.129749	-0.766569	0.397238	-0.438737	-0.13912	-0.191443	-1.12411	-0.992613	-0.8919	0.323293	-0.175467	-0.0103611	-1.90053	-2.49326	-3.66545	-0.364432	0.2602	0.0959757	-0.77209	-0.303145	-0.355647	-0.492168	-2.0684	-0.502528	-0.195315
P62805	H4_HUMAN	Histone H4	5.71574	5.42166	5.90523	6.06903	5.96451	5.93212	5.79348	6.01737	5.95953	5.18543	5.598	5.35271	5.01492	5.85715	5.90235	4.94058	5.53086	5.10917	6.12463	4.68132	4.71529	5.54983	5.81472	5.68716	6.11845	6.40813	6.4564	1.50701	3.13096	1.10888	-0.195296
Q92783	STAM1_HUMAN	Signal transducing adapter molecule 1	-0.828106	-1.06042	-1.40336	-5.33168	-0.466802	-1.91028	-3.44712	-2.19312	-0.952591	-2.0422	-1.67769	-2.45061	-1.35178	-1.22491	-0.571906	-4.05922	-0.466786	-1.88344	-1.00241	-2.62205	-2.6727	-1.55106	-1.35833	-0.958693	-0.405348	-1.1413	-1.66687	-4.30617	-3.71336	-3.83712	-0.195113
P04179	SODM_HUMAN	Superoxide dismutase [Mn], mitochondrial	0.0371018	0.453631	-0.138196	0.454597	0.545066	0.830368	0.0108304	-0.0758234	0.162017	0.571385	0.496356	0.543481	0.153146	0.864379	0.094299	1.73993	1.26443	1.68658	0.599535	-2.32657	-2.40289	0.257077	0.0357449	0.602773	-1.33178	-0.888613	-1.35161	-1.50665	-2.01209	-2.06678	-0.194991
P62937	PPIA_HUMAN	Peptidyl-prolyl cis-trans isomerase A	5.32818	4.97658	5.6405	4.72981	4.82639	4.64577	5.01846	5.3543	5.23658	4.36335	5.20323	4.68995	4.30588	5.21848	5.33931	3.65572	4.42067	4.39126	4.65671	5.97453	5.99424	4.70242	5.29966	4.77365	4.4388	5.01116	5.07433	4.46142	4.72952	4.6452	-0.194963
Q9BYN8	RT26_HUMAN	28S ribosomal protein S26, mitochondrial	-3.41227	-5.34139	-2.62307	-2.62541	-2.72338	-3.16283	-3.62693	-7.89599	-3.3234	-4.03817	-2.32854	-5.63138	-4.68775	-2.81858	-2.60626	-4.42095	-3.56755	-5.88905	-3.84889	-4.10231	-3.38473	-3.56222	-2.7213	-4.37989	-3.8888	-1.81437	-3.07273	-2.48914	-2.34472	-4.59296	-0.192771
P18124	RL7_HUMAN	60S ribosomal protein L7	2.61818	2.90327	2.71391	2.52932	2.44676	2.66099	2.61479	2.66455	2.83118	2.37438	2.38655	2.4419	2.39934	2.66413	2.49102	3.0293	2.52659	2.88173	2.23316	1.0635	0.778291	2.90911	2.68859	2.75424	2.80931	2.77311	2.78209	1.24755	1.55092	1.37738	-0.192419
Q08211	DHX9_HUMAN	ATP-dependent RNA helicase A	4.02976	3.91581	3.90235	4.43012	4.39644	4.53072	4.37239	4.36641	4.42566	4.0001	3.88924	3.99188	4.19115	4.14099	4.1613	4.08716	4.04388	3.84687	4.20216	3.99948	4.07216	4.20733	4.27669	4.23596	4.24156	4.27625	4.18524	3.75682	3.80899	3.80528	-0.192052
Q86TX2	ACOT1_HUMAN	Acyl-coenzyme A thioesterase 1	-0.459435	-0.170591	-1.04352	-0.0423223	-0.595977	-0.150097	0.181059	0.0278828	0.0815563	0.94088	0.617176	0.812526	0.108114	-0.619043	0.0773569	-0.464705	-0.49583	-0.619608	0.143699	0.446546	0.532688	-0.333129	-0.272644	-0.0194812	-0.260489	-1.65334	-1.20761	0.600883	0.538546	0.100437	-0.191809
P62847	RS24_HUMAN	40S ribosomal protein S24	1.51786	0.364352	1.60163	1.55226	0.873988	0.666249	1.07283	1.09983	1.02146	0.869035	1.387	0.598816	-0.273913	0.684329	0.728381	1.46054	1.55374	0.613499	1.17792	-2.48752	-2.65254	1.28162	1.86875	1.24604	0.940177	1.70788	1.61607	-1.89097	-1.55283	-1.43792	-0.191533
O95202	LETM1_HUMAN	LETM1 and EF-hand domain-containing protein 1, mitochondrial	0.120442	-0.43125	0.239804	0.267756	0.278342	0.0636177	-0.670814	-1.06404	-1.11737	-0.24952	0.35094	-0.183205	-1.29081	-0.544844	-0.363148	-0.955531	-0.0842605	-0.694745	-0.478615	0.089468	0.0240074	0.374244	0.903716	0.590137	-0.263196	0.315459	0.0110132	-0.741359	0.0412046	0.0489467	-0.191453
P13797	PLST_HUMAN	Plastin-3	1.42788	1.46904	1.35962	0.960499	1.1677	1.25669	2.48761	2.53223	2.43203	2.21957	2.23693	2.29102	3.12555	3.14664	3.0589	0.121574	0.465912	0.140834	2.93971	2.89543	2.78307	2.33703	2.27975	2.25616	2.5868	2.63113	2.63041	3.38986	3.43128	3.37011	-0.190229
Q9Y2Z0	SUGT1_HUMAN	Suppressor of G2 allele of SKP1 homolog	-0.375753	-0.217819	-0.420801	-0.358085	-0.182421	-0.4039	-0.766819	-0.713559	-0.835962	-0.638898	-0.892312	-0.558901	-0.297153	-0.296329	-0.538731	-0.968723	-1.05316	-0.762955	-0.561098	-0.387135	-0.338073	-0.667218	-0.729997	-0.636713	-0.118503	0.197642	-0.0967198	-0.866371	-0.340923	-0.468249	-0.18949
Q9H6Y2	WDR55_HUMAN	WD repeat-containing protein 55	0.507789	0.60898	0.171253	-0.741819	-0.497024	-0.304547	-1.13971	-0.205221	-0.291285	-0.512012	-0.711631	-1.16229	-0.259725	-0.634014	-0.680308	-0.852921	-0.503549	-1.69946	-0.345241	0.1561	0.0162541	-0.517058	-0.943607	-0.78112	-0.651114	-0.673817	0.144788	-0.703614	-0.920277	-0.668017	-0.189484
Q9NX47	MARH5_HUMAN	E3 ubiquitin-protein ligase MARCH5	-1.45586	-1.42615	-1.60968	-2.5862	-2.1429	-3.66808	-2.6995	-2.6922	-3.75156	-1.61226	-2.02681	-1.45138	-1.75519	-3.94363	-2.63881	-3.81266	-1.85106	-2.06112	-1.99586	-5.52757	-2.03521	-1.76574	-1.9026	-1.59667	-2.01765	-2.00672	-1.98181	-1.17911	-3.67694	-1.36513	-0.188448
O43504	LTOR5_HUMAN	Ragulator complex protein LAMTOR5	-0.367153	-0.119861	-0.635338	-0.0454741	0.0237676	-0.239471	-0.54813	-0.697462	-0.76959	-0.397314	-0.477893	-0.425589	-0.172804	-0.0563647	-0.223949	-0.964522	-0.800782	-0.976296	-1.0784	1.1441	1.57695	-0.198429	-0.361607	-0.287657	-0.890167	-1.95216	-1.4336	-0.212592	0.563597	0.242122	-0.186194
Q15773	MLF2_HUMAN	Myeloid leukemia factor 2	-2.80241	-4.29902	-1.67873	-3.2949	-2.92723	-4.26877	-1.96719	-1.23513	-1.78383	-3.94178	-1.80052	-2.74224	-4.09255	-2.38543	-2.37103	-5.92079	-3.03419	-2.43089	-6.20262	-2.81143	-3.51395	-4.23058	-1.9743	-4.17699	-3.77358	-1.92427	-3.05502	-4.11833	-4.45383	-4.40828	-0.186182
P49591	SYSC_HUMAN	Serine--tRNA ligase, cytoplasmic	4.45482	4.57933	4.36107	2.76307	2.99799	2.58588	3.32047	3.38193	3.14641	3.48947	3.2302	3.47535	3.38773	3.17374	2.84541	2.90446	2.4931	2.89881	3.39338	3.37104	3.21359	2.64775	2.17858	2.31255	3.34872	3.13801	3.18552	3.32106	3.42633	2.97124	-0.186079
P52907	CAZA1_HUMAN	F-actin-capping protein subunit alpha-1	2.86179	2.96286	2.73488	2.27925	2.43334	2.26994	2.56042	2.64909	2.58177	2.60972	2.4887	2.60034	2.9112	2.88369	2.72902	2.78429	2.80723	2.93227	2.96089	0.431151	1.60385	2.58204	2.51642	2.70856	2.70622	2.8759	2.87917	-0.995482	0.112247	-0.512328	-0.185497
Q8WUY1	THEM6_HUMAN	Protein THEM6	-1.87836	-3.66812	-4.44465	-0.914846	-0.66176	-2.53682	-0.631461	-0.221516	-0.157719	-0.907222	-0.269081	-0.661942	-1.34396	-1.40981	-2.36466	-2.42279	-1.79128	-4.16205	-1.1987	-3.49887	-3.45093	-4.84857	-2.48579	-1.22043	-3.63112	-0.54562	-1.0829	-1.91974	-2.40303	-2.96191	-0.185104
Q9UBI1	COMD3_HUMAN	COMM domain-containing protein 3	-2.93521	-3.72428	-2.81621	-3.15512	-2.65957	-2.91548	-4.47595	-2.73115	-3.22242	-3.00189	-3.17453	-3.01258	-3.17611	-1.90431	-2.24023	-2.57408	-3.16963	-2.43329	-2.95008	-4.28911	-5.04352	-2.66761	-2.66352	-2.53287	-2.26348	-2.12835	-2.36088	-4.25597	-4.02175	-4.65501	-0.184776
Q96IX5	USMG5_HUMAN	Up-regulated during skeletal muscle growth protein 5	-1.10665	-4.0301	-1.47767	-0.262067	-0.841025	0.0601293	-1.19189	-1.37916	-0.694021	-0.180571	-0.193502	-0.200178	-0.650972	-1.15456	-0.761858	-2.6572	-0.776354	-4.43755	-1.86901	-0.346738	-0.382967	-3.76796	-1.32264	-1.75443	-0.681621	-1.09092	-0.767325	-0.0878988	-0.168676	-0.0704419	-0.184507
P16152	CBR1_HUMAN	Carbonyl reductase [NADPH] 1	1.94379	1.95314	1.77529	1.06974	1.14614	0.938406	2.11888	1.95258	2.11763	2.01716	2.11973	2.05934	2.56815	2.61746	2.52696	1.86354	1.76135	2.34659	2.13457	1.11687	1.01646	1.76776	1.64164	1.72452	1.92012	1.75951	1.59077	1.68814	1.20711	1.30217	-0.184097
O60884	DNJA2_HUMAN	DnaJ homolog subfamily A member 2	-0.0656016	0.135463	0.0707124	-0.701766	-0.982091	-1.08486	0.142326	0.121332	0.145948	-0.454077	-0.397748	-0.556164	-0.633754	-0.770535	-1.66548	-0.692256	-1.00236	-1.09981	-0.260373	-2.08619	-1.05614	-0.00975165	-0.531163	-0.0194142	-0.247567	-0.797579	-0.712085	-0.428821	-0.138001	-0.293232	-0.183862
O76003	GLRX3_HUMAN	Glutaredoxin-3	2.01522	2.033	2.18656	1.64804	1.56683	1.21755	1.75995	1.81287	1.83939	2.13882	2.00414	1.96521	1.8862	1.89133	1.81834	1.58362	1.19726	1.71305	2.37038	2.27441	2.31558	1.95722	1.91667	1.86878	1.95658	1.53513	1.65533	1.65175	1.93021	1.66716	-0.18367
P31949	S10AB_HUMAN	Protein S100-A11	0.510098	0.677982	1.639	0.922055	1.26983	0.780468	1.08552	1.71612	1.17526	0.737818	1.79411	1.13073	0.833537	2.45709	1.83107	0.963904	1.97195	1.92656	2.75473	-2.3514	-2.78409	1.61127	1.96249	0.3954	1.03095	2.27873	2.03227	-4.75036	-5.25068	-3.79473	-0.182769
P53611	PGTB2_HUMAN	Geranylgeranyl transferase type-2 subunit beta	-0.701832	-1.72068	-1.86383	-0.916362	-1.7089	-1.37111	-2.19816	-2.36349	-3.01189	-1.06135	-1.24126	-1.18231	-1.06255	-1.63561	-1.66906	-2.09471	-2.17356	-1.8798	-1.67631	-0.942921	-0.772668	-1.94485	-1.36629	-2.3629	-1.32027	-1.50759	-1.95647	0.311734	-1.41408	-1.56024	-0.18275
Q15843	NEDD8_HUMAN	NEDD8	-5.95411	-5.39257	-6.1638	-9.15357	-6.03127	-8.87586	-8.36528	-5.52526	-5.29944	-6.31559	-6.52128	-7.64085	-7.05284	-7.8392	-5.80878	-5.46647	-8.89989	-6.04429	-5.81661	-7.88229	-8.24807	-5.97164	-5.47303	-4.92518	-10.191	-9.31889	-6.37736	-5.31153	-8.94739	-6.34985	-0.182567
O75947	ATP5H_HUMAN	ATP synthase subunit d, mitochondrial	-0.495982	0.0939357	0.260432	0.767022	0.112276	0.49664	0.18753	0.0378426	0.20877	0.0910507	0.221671	0.00111925	-1.14025	0.073005	0.252931	-0.524703	0.364976	-0.308848	-0.599878	-2.36174	-2.44264	-0.921215	-0.418752	-0.705721	-0.0364089	0.577636	0.457754	0.457978	0.323203	0.414856	-0.182184
Q6NVY1	HIBCH_HUMAN	3-hydroxyisobutyryl-CoA hydrolase, mitochondrial	0.118399	-0.822612	0.134498	0.400848	0.401688	0.107805	-0.885698	-3.71338	-1.50233	-1.07493	-0.954032	-0.623953	-2.04043	-0.438998	-0.57525	-1.51306	-1.58135	-0.973017	-1.43866	0.0862104	0.877783	-0.723363	-0.173449	-0.962745	-0.577692	0.0720736	-0.0533774	-0.383294	-1.14442	-1.35027	-0.182026
Q92625	ANS1A_HUMAN	Ankyrin repeat and SAM domain-containing protein 1A	-1.58698	-1.90975	-1.42393	-2.90103	-2.41348	-2.18845	-1.84559	-2.72525	-1.09671	-3.14697	-2.15588	-2.74256	-0.494736	-0.515388	-0.205387	-2.20155	-3.32318	-0.885268	-1.37161	-1.84774	-1.96645	-1.03874	-1.79749	-2.4185	-1.51315	-1.23693	-4.43726	-1.13911	-1.59956	-1.31681	-0.181996
Q00688	FKBP3_HUMAN	Peptidyl-prolyl cis-trans isomerase FKBP3	0.600622	0.808415	1.07778	1.10609	1.32059	1.19683	0.26803	1.06025	0.846262	0.244707	1.092	0.820191	0.724077	1.09306	0.957252	0.282428	0.49255	0.225914	0.779923	1.17338	0.885389	0.813394	1.18501	0.872205	1.37653	1.68883	1.43065	0.681222	0.983537	0.893785	-0.18194
P41250	SYG_HUMAN	Glycine--tRNA ligase	2.45094	2.66268	2.79601	1.7953	1.65942	1.89764	2.81565	2.73045	3.18569	2.27008	2.17053	2.22422	1.88726	1.86242	2.04266	2.71286	2.70412	3.09501	1.42756	0.0956064	-0.774755	2.09111	2.27323	2.11613	1.5474	1.5838	1.65503	-0.755819	-0.519747	-0.0165959	-0.181837
Q96AZ6	ISG20_HUMAN	Interferon-stimulated gene 20 kDa protein	0.243721	0.0681	-0.238742	-3.16393	-3.25932	-2.76845	-0.454467	-0.878977	-0.856756	-0.235662	-0.552067	-0.295951	-0.211947	-2.048	-2.12677	-2.60742	-2.81267	-1.60578	0.145431	-0.711546	-0.345586	-2.24474	-0.854048	-2.85793	-2.95099	-1.52926	-2.57137	-2.34749	-2.26598	-1.69644	-0.181269
Q9P015	RM15_HUMAN	39S ribosomal protein L15, mitochondrial	-0.215418	0.353012	-0.0581288	0.31359	0.59309	0.461111	0.314656	0.0702779	-0.792774	-0.158185	-0.0755005	-0.203095	0.356559	-0.506096	-0.740811	-0.0570191	0.129233	-0.193096	0.123677	-0.515283	-0.690558	0.150841	0.183335	-0.283944	-0.368514	0.0302779	-0.719785	-0.613563	0.0903954	0.0681315	-0.180953
Q8NBF2	NHLC2_HUMAN	NHL repeat-containing protein 2	-4.03425	-2.5722	-3.00231	-4.51366	-6.097	-5.33252	-4.12428	-5.56121	-4.26605	-4.41568	-3.28041	-3.59703	-3.79938	-3.1185	-5.42921	-5.67135	-6.65552	-3.79894	-2.41473	-4.14581	-4.09647	-3.28724	-6.17719	-3.54601	-3.72838	-3.55409	-5.4713	-3.45371	-3.54984	-3.01821	-0.180764
P61221	ABCE1_HUMAN	ATP-binding cassette sub-family E member 1	0.920361	0.7846	0.814849	0.803252	1.0683	0.847268	0.644262	0.574087	0.596804	0.933444	0.837574	0.928865	0.568587	1.09833	1.13513	0.834405	0.0343111	0.247185	0.600835	1.22034	1.38292	1.13633	1.21277	0.507168	0.601257	0.919925	0.715499	1.60136	1.61424	1.80992	-0.18019
P56192	SYMC_HUMAN	Methionine--tRNA ligase, cytoplasmic	1.81007	1.88654	1.8209	2.0339	2.18734	2.02742	2.14974	1.97192	2.08819	2.31536	2.05259	2.0943	1.97557	1.96017	1.79734	1.74003	1.8746	2.06422	1.91172	1.96877	1.63893	2.32333	2.30757	2.23022	2.18332	1.85515	2.06054	2.47821	2.08816	2.34315	-0.178469
Q9Y570	PPME1_HUMAN	Protein phosphatase methylesterase 1	0.730336	0.626721	0.789297	0.957579	0.901012	0.62826	-0.189436	0.163852	0.792771	2.65235	2.60729	2.56989	0.456868	0.279133	0.601459	1.36079	0.799199	0.962629	0.763692	0.586212	0.55681	0.1576	0.113041	0.320752	0.698637	0.199286	0.548142	0.892918	0.800685	-0.770119	-0.177975
P11142	HSP7C_HUMAN	Heat shock cognate 71 kDa protein	5.78573	5.70606	5.9295	5.79514	5.94062	5.75427	5.9185	6.03427	5.92173	5.62743	5.91298	5.638	5.45082	5.71114	5.70657	5.69753	5.76792	5.69178	5.43853	5.85792	6.19099	6.10912	6.29925	6.17166	5.27901	5.56789	5.48105	5.36537	5.65295	5.50985	-0.177137
Q02218	ODO1_HUMAN	2-oxoglutarate dehydrogenase, mitochondrial	2.19989	2.18711	1.77673	1.68919	1.52017	1.84357	2.54506	2.07388	2.22417	2.6532	2.17744	2.33612	1.97848	0.630337	0.808384	1.93546	1.31965	1.3758	1.68114	0.68032	0.611174	2.07679	1.40312	1.93211	2.50627	1.48863	1.19652	2.65253	1.99328	1.96832	-0.177112
Q9Y5L4	TIM13_HUMAN	Mitochondrial import inner membrane translocase subunit Tim13	0.951595	0.323608	0.988399	2.19478	2.28832	2.02274	1.51354	1.52914	1.42038	1.08948	1.30205	0.90976	1.0818	1.25455	1.27228	1.00099	1.15701	0.644315	0.961186	1.82729	1.78706	1.47297	1.8788	1.59868	-0.346673	0.890679	0.577549	1.79477	1.83995	2.33181	-0.177055
Q01813	K6PP_HUMAN	ATP-dependent 6-phosphofructokinase, platelet type	3.14167	3.22128	3.32543	1.29406	1.59546	1.55285	2.62169	2.86524	2.62529	3.28605	3.40364	3.28213	2.65361	2.91147	2.81953	2.15513	0.743719	2.10924	3.37424	3.34369	3.44582	2.76498	2.84301	2.75285	3.28264	3.32569	3.28956	1.99873	1.94169	1.6457	-0.176988
O43583	DENR_HUMAN	Density-regulated protein	-1.17578	-0.615362	-1.05406	-1.76398	-1.31497	-1.69115	-1.08764	-0.98728	-0.923275	-1.38279	-1.01809	-1.13916	-1.79157	-1.75332	-1.7171	-2.60196	-2.32996	-1.08899	-1.0436	-0.923874	-0.811997	-1.28233	-1.20402	-1.10905	-1.26946	-2.40241	-1.47281	-0.847542	-0.945005	-1.18367	-0.17645
Q9BQ61	CS043_HUMAN	Uncharacterized protein C19orf43	-2.39951	-3.24171	-2.59378	-2.68671	-2.89864	-2.5406	-1.76469	-1.84613	-2.08533	-1.97023	-2.17234	-2.05265	-2.03199	-2.35846	-2.3985	-3.15777	-2.89324	-2.76751	-2.33287	-3.20182	-3.0145	-3.76533	-3.7097	-4.84447	-1.96134	-2.9546	-2.52136	-4.4331	-5.33919	-5.20316	-0.175686
P43897	EFTS_HUMAN	Elongation factor Ts, mitochondrial	2.1644	1.70632	2.61919	-0.282741	-0.178367	1.45002	1.60039	-0.352183	2.10706	1.37283	2.32362	1.57016	1.47492	2.97741	3.22272	2.17882	-1.23056	-1.19865	2.97349	4.11928	1.74019	1.64757	-1.61426	2.05029	2.48963	3.93466	-0.187548	-2.13928	-0.441687	1.5094	-0.175364
P13693	TCTP_HUMAN	Translationally-controlled tumor protein	1.79201	0.916855	2.07594	2.69382	2.41147	2.11801	2.33893	2.77859	2.47743	2.05569	2.9673	2.26868	1.16616	2.095	2.31871	0.903818	2.04735	1.70843	1.03245	2.84599	2.90538	1.79428	2.6371	1.93484	1.62249	2.15487	2.01217	0.0167836	1.22665	1.15323	-0.174782
Q9H0U3	MAGT1_HUMAN	Magnesium transporter protein 1	-2.15356	-1.77104	-1.8355	-1.63188	-1.01754	-1.2412	-1.7996	-1.84138	-1.49007	-2.1214	-2.15151	-1.78008	-1.59131	-1.35704	-1.30658	-4.85231	-1.6754	-1.77562	-2.59203	-1.3048	-1.14529	-1.7287	-1.44271	-1.2411	-2.12419	-1.40408	-2.11883	0.449974	0.0406183	0.526438	-0.174488
P41567	EIF1_HUMAN	Eukaryotic translation initiation factor 1	0.480642	1.0644	0.936768	0.542217	0.893945	0.464729	0.722325	0.512519	0.929978	1.32139	1.1562	1.27307	1.90395	1.87513	1.98007	0.685985	0.536324	1.00295	1.09397	1.70646	1.73966	1.00832	1.04609	1.12197	0.811471	0.74521	0.860883	1.61331	1.80221	1.84641	-0.17399
P09668	CATH_HUMAN	Pro-cathepsin H [Cleaved into: Cathepsin H mini chain; Cathepsin H	-2.57331	-3.43912	-2.99476	-5.26768	-3.8545	-3.34702	-2.7556	-3.03032	-2.42903	-0.985553	-0.0614368	-1.00766	-4.58893	-3.64577	-2.31886	-5.02029	-2.72692	-2.32033	-3.50369	-3.43415	-2.1359	-4.89535	-4.04128	-1.92987	-3.63773	-4.8089	-5.31346	-3.3024	-2.8671	-2.92267	-0.173852
P61970	NTF2_HUMAN	Nuclear transport factor 2	1.19033	0.637131	1.78464	1.38589	1.54612	1.22998	1.37344	1.94927	1.25536	0.495463	1.68799	0.957605	-0.345395	1.50827	1.64427	-0.429355	0.915255	0.999646	1.25083	1.37413	1.35773	1.13693	2.18599	1.18879	0.910523	1.97581	1.87993	-1.41296	-0.188869	-1.10222	-0.173316
Q99575	POP1_HUMAN	Ribonucleases P/MRP protein subunit POP1	-1.49877	-0.743805	-0.0974926	-0.0335372	0.112777	-0.503741	-0.267879	-0.389113	-0.354736	-1.00648	-1.08805	-1.37431	-1.58106	-1.13186	-1.24217	-0.754909	-1.24517	-1.05935	-1.59158	-1.50282	-1.71485	-1.11731	-0.594205	-0.176345	-1.40992	-0.530077	-1.46302	-0.436456	-0.13253	-0.922904	-0.173309
O60506	HNRPQ_HUMAN	Heterogeneous nuclear ribonucleoprotein Q	2.77224	2.4818	2.85423	2.82164	2.81686	2.67219	2.5995	2.62136	2.49209	1.90608	2.24319	1.95595	2.4609	2.72384	2.76494	2.12612	1.8825	2.05253	2.84717	3.2218	3.19588	2.7593	3.02628	2.72569	2.3675	3.0332	2.76956	1.29835	1.99136	1.88819	-0.172707
Q16186	ADRM1_HUMAN	Proteasomal ubiquitin receptor ADRM1	-7.70917	-4.50823	-4.932	-5.26313	-4.73054	-7.53919	-5.01509	-4.51278	-4.4178	-4.8217	-5.14682	-4.85138	-7.83987	-4.54711	-4.50605	-4.55121	-8.14883	-4.53435	-4.91909	-6.4398	-7.9318	-4.38315	-4.52805	-4.37983	-4.87075	-5.17715	-5.81121	-7.20931	-6.32689	-6.64247	-0.172646
Q86XP3	DDX42_HUMAN	ATP-dependent RNA helicase DDX42	0.680851	0.970676	0.402167	0.677443	-1.31749	0.896678	0.208547	-0.719238	0.346633	0.319081	-1.00626	0.117781	0.317063	0.133343	0.745475	0.482546	0.777448	-0.759613	-0.280853	-1.01193	-0.76853	0.656693	-0.332687	0.778026	0.778081	0.0507553	-0.582607	1.03242	0.98342	0.808931	-0.172383
P05141	ADT2_HUMAN	ADP/ATP translocase 2	-0.553052	-1.00157	0.550017	0.362667	0.465409	0.144396	0.3222	1.13268	0.98946	-0.392466	1.03521	0.00255599	-0.66363	0.937631	1.14139	-1.135	0.177736	-0.883563	-0.634353	1.48081	1.50637	0.303807	1.33818	0.550807	-0.776857	0.584904	-0.249383	-0.783037	0.401215	0.457048	-0.172206
Q9UNF0	PACN2_HUMAN	Protein kinase C and casein kinase substrate in neurons protein 2	1.85266	1.67106	2.08846	1.19023	0.359894	0.60562	1.75007	1.83558	1.69305	1.67942	2.26123	1.62048	0.727954	1.44277	1.53898	0.747768	0.83963	0.649918	0.889604	2.01713	1.95048	0.998974	1.66182	1.15452	1.13396	1.01731	0.942299	1.71375	1.98654	2.05894	-0.171961
Q53GQ0	DHB12_HUMAN	Very-long-chain 3-oxoacyl-CoA reductase	0.94491	0.82371	1.1834	0.987394	0.877247	1.05889	0.750546	0.612676	0.89582	0.989275	1.28764	1.01127	0.959045	1.18162	1.44127	0.952816	1.31299	1.16896	0.0604848	1.46338	1.44305	0.610033	1.03339	0.66513	0.331724	0.775672	0.627494	-0.165079	-0.713791	0.238842	-0.171828
Q7Z2X7	PAGE2_HUMAN	P antigen family member 2	-1.76986	-1.62802	-2.61918	-1.90611	-3.24743	-1.87848	-2.00766	-3.09367	-2.53847	-1.62694	-2.66573	-2.01736	-3.01454	-2.8287	-3.09353	-1.67605	-2.62399	-3.17479	-1.72944	-2.67001	-1.98941	2.04557	2.62505	2.0156	-2.15915	-2.8611	-3.09747	-2.58274	-1.56318	-1.68893	-0.170704
P42167	LAP2B_HUMAN	Lamina-associated polypeptide 2, isoforms beta/gamma	0.976301	1.03228	0.739753	0.141729	0.340019	0.10503	1.50631	1.32454	1.46276	1.09592	0.876384	0.965334	0.560701	0.442991	0.0990372	0.21967	0.0862873	0.334968	1.61134	-1.47008	-1.25848	1.21726	1.08571	1.42562	1.83738	1.90068	1.64899	-0.636645	-0.635564	-0.429785	-0.169518
O60493	SNX3_HUMAN	Sorting nexin-3	-0.888508	-0.91959	-0.884578	-0.728137	-0.739867	-1.09164	-1.35898	-1.5041	-2.01035	-0.552471	-0.886632	-0.977071	0.127974	-0.15095	-0.391012	-1.77403	-0.860583	-0.80575	-0.956159	-0.371073	-0.0565884	-0.920151	-0.775736	-0.505909	-1.31506	-1.17614	-1.48088	0.199693	0.540473	0.613223	-0.169441
Q04637	IF4G1_HUMAN	Eukaryotic translation initiation factor 4 gamma 1	2.75959	2.78291	2.80566	2.76809	2.84996	2.77996	2.83216	2.78913	2.77569	2.63939	2.58586	2.64036	3.18543	3.08077	3.05768	3.20107	3.20623	3.42134	2.2263	1.68348	1.77289	3.14672	3.18222	3.25471	2.78252	2.85074	2.96755	1.43701	1.71751	0.860668	-0.168785
P20645	MPRD_HUMAN	Cation-dependent mannose-6-phosphate receptor	0.134097	-0.102438	0.0705509	0.529141	0.674723	0.609986	0.767492	0.734874	0.83644	0.285436	0.234393	0.0865457	0.100156	0.0377313	0.200353	-0.525072	-0.224156	-0.129733	0.555905	1.10983	1.25132	0.656363	0.891049	0.881153	-2.43314	-0.410558	-0.42175	1.2745	0.653497	1.34262	-0.168284
P40937	RFC5_HUMAN	Replication factor C subunit 5	-1.55267	-0.105276	-0.410641	-1.90409	-0.673671	-0.394395	-1.22289	-0.884886	-1.29894	-1.06009	-0.997543	-0.853275	-0.604443	-0.813745	-1.74614	-1.2779	-0.956432	-2.70019	-1.70553	-0.914643	-0.71772	-1.15632	-1.65312	-0.246696	-1.60507	-0.370448	-0.611832	-0.494615	-0.194206	-0.249911	-0.16828
P51606	RENBP_HUMAN	N-acylglucosamine 2-epimerase	-2.35814	-2.04401	-1.89001	-1.97186	-2.8059	-2.18929	-1.4416	-1.77102	-1.29398	-0.650412	-0.730415	-0.790087	-1.0562	-0.894994	-0.988825	-0.970492	-2.14801	-2.77243	-0.0814469	-1.46902	-1.76427	0.314469	-1.38125	-0.810261	-0.688307	-2.58122	-2.50533	-0.393702	-0.528515	-1.0945	-0.167921
Q8WX92	NELFB_HUMAN	Negative elongation factor B	-2.01749	-1.96064	-2.11494	-2.51725	-2.20112	-2.28832	-2.0263	-2.22888	-2.12117	-2.95252	-5.73831	-3.25041	-1.4118	-1.79991	-1.92373	-2.38657	-2.23525	-2.34215	-1.76885	-5.36327	-5.45465	-1.96557	-2.10247	-1.91442	-1.64838	-1.73677	-1.8953	-4.10411	-4.17713	-4.63446	-0.167731
P19971	TYPH_HUMAN	Thymidine phosphorylase	0.253583	-0.640365	0.229062	-5.66705	-5.12861	-4.35282	-4.45794	-4.62535	-5.38809	-2.87549	-3.07151	-2.91728	-1.74788	-1.22539	-5.33788	-3.99592	-4.679	-5.33532	-0.216099	-4.90651	-5.28114	-1.58451	-0.943342	-2.79283	0.203809	0.375728	0.359732	-4.46692	-3.75686	-4.21719	-0.167374
Q9GZY8	MFF_HUMAN	Mitochondrial fission factor	-2.16685	-1.69823	-1.93294	-1.90236	-1.51476	-1.65061	-1.9843	-1.81286	-1.64397	-1.23383	-1.17078	-1.09662	-2.2559	-2.24695	-2.13836	-1.60054	-2.37254	-1.53956	-1.5974	-1.47782	-1.69591	-1.68998	-1.95095	-1.21567	-2.36648	-1.71701	-2.38236	-2.69845	-2.31	-3.99515	-0.166899
Q13501	SQSTM_HUMAN	Sequestosome-1	-0.342056	-0.563713	-0.634361	-0.0950626	-0.300408	-0.11898	-0.27194	-0.422927	-0.417024	0.684562	0.189842	0.528257	-0.0806424	-0.395896	0.210476	0.320424	0.30064	0.395818	-0.275873	0.14171	0.413892	0.582662	0.318164	0.779889	-1.18924	-1.83753	-1.15512	-0.88187	-0.830905	-1.17902	-0.166846
P78406	RAE1L_HUMAN	mRNA export factor	-2.14195	-3.12445	-1.67762	-2.40017	-2.07566	-2.07314	-1.33001	-2.26425	-2.09729	-1.76254	-3.05996	-2.83762	-2.13234	-2.04799	-2.29299	-1.60162	-2.81242	-3.70435	-1.57792	-1.74632	-4.07349	-2.09773	-1.49835	-2.03379	-2.60171	-1.58966	-2.12883	-1.10503	-2.79639	-3.51175	-0.165996
Q9Y6Y8	S23IP_HUMAN	SEC23-interacting protein	1.27956	0.993267	0.949777	0.303916	0.559302	0.66935	0.764068	0.645147	0.193075	0.995029	0.155601	1.0097	1.03477	1.01204	0.937973	0.12421	0.360527	0.596602	0.730618	0.381871	0.769476	0.989813	0.885238	1.0126	1.56652	1.08934	1.02682	1.06124	1.76534	1.176	-0.165432
Q5TC12	ATPF1_HUMAN	ATP synthase mitochondrial F1 complex assembly factor 1	-2.41213	-1.86977	-1.99392	-0.0616832	-0.0300191	0.131894	-0.495894	-0.653503	-1.31638	-0.670202	-1.46922	-1.1486	-0.350158	-1.12261	-0.772884	-1.90686	-1.53495	-0.878869	-0.937617	-0.89089	-0.882484	-1.93599	-1.38349	-1.17366	-2.49448	-1.41091	-1.1954	-0.478297	-0.570547	-1.36875	-0.165327
Q15459	SF3A1_HUMAN	Splicing factor 3A subunit 1	2.53869	2.60682	2.5388	2.41376	2.5859	2.59961	2.52843	2.69821	2.71724	2.13776	2.03675	1.7506	2.54064	2.54621	2.67432	2.23877	2.07921	2.12544	2.39412	2.48123	2.41968	2.57277	2.59289	2.43437	2.6344	2.50472	2.3572	2.47321	2.73055	2.62638	-0.16528
Q9NTJ3	SMC4_HUMAN	Structural maintenance of chromosomes protein 4	-3.63075	-3.94868	-4.62252	-2.50063	-5.9784	-2.23299	-3.80732	-5.17055	-5.06152	-2.77895	-4.45634	-2.41774	-3.64775	-4.35155	-3.0941	-3.2849	-3.33484	-4.46958	-3.69725	-7.23526	-4.07117	-2.83819	-3.69337	-2.21591	-3.47683	-4.47571	-3.67684	-1.61836	-2.8865	-2.73513	-0.164862
Q15366	PCBP2_HUMAN	Poly(rC)-binding protein 2	3.96404	3.99377	3.982	3.88142	4.16804	4.05398	4.24319	4.23546	4.36494	3.5802	3.43977	3.60004	4.01556	3.83959	3.83564	3.60122	3.62097	3.83764	3.63947	3.45965	3.52137	3.98292	3.78574	4.05057	4.21358	4.06559	4.21607	3.57447	3.73612	3.7137	-0.164563
Q5SW79	CE170_HUMAN	Centrosomal protein of 170 kDa	-0.714028	-0.44252	-0.593092	-0.591495	-0.832179	-0.687783	-0.0228142	0.0196921	-0.0851123	-0.429733	-0.698108	-4.08393	-0.310497	-0.401663	-0.139942	-0.363388	-2.97736	0.296617	0.124201	-0.678548	-1.73567	-0.177611	-0.287545	-0.181316	-0.145948	-0.615478	-3.42159	-3.3969	-2.58364	-1.28653	-0.163883
O14737	PDCD5_HUMAN	Programmed cell death protein 5	-0.300627	-1.12506	0.209751	-0.147177	-0.013574	-0.612043	-0.933658	-0.489036	-0.864911	-0.790167	-0.159463	-0.700557	-2.02384	0.524806	0.666733	-0.858609	-1.11138	-1.47403	-1.97212	0.506012	0.368977	-1.35172	-0.584264	-0.987652	-1.06665	0.173229	-0.174604	-1.28481	-0.64534	-0.0201647	-0.162351
P26599	PTBP1_HUMAN	Polypyrimidine tract-binding protein 1	3.44245	3.25729	3.28581	3.68657	3.54513	3.55654	3.49629	3.28418	3.15523	3.48227	3.17485	3.17684	3.22471	3.02677	2.76339	3.5106	3.4162	3.00854	3.44704	2.04918	2.25318	3.47148	3.21169	3.18796	3.82316	3.66851	3.71274	1.57429	1.67082	1.55182	-0.161852
P62942	FKB1A_HUMAN	Peptidyl-prolyl cis-trans isomerase FKBP1A	-2.32393	0.663999	-0.0780313	-0.647077	0.351527	0.0335662	-1.97223	-0.450831	-0.894482	-1.90515	0.422062	-0.0892377	0.00100964	0.339275	0.620043	-0.821982	-0.110095	0.241337	-0.769134	-1.63754	-0.0274012	-1.20515	-1.23715	-0.644514	-0.280309	-0.376009	-1.30417	-1.14166	-0.794567	-0.940592	-0.161193
Q9UBI6	GBG12_HUMAN	Guanine nucleotide-binding protein G(I)/G(S)/G(O) subunit gamma-12	1.22423	1.29052	1.12974	1.77875	2.01486	1.9286	1.76544	1.51872	1.7784	1.42387	1.22837	1.32641	2.08109	1.71517	1.70598	2.37618	2.26072	2.2574	1.93406	-2.12306	-3.922	1.42662	1.22122	1.52649	2.51607	2.53503	2.38735	-4.19165	-2.85164	-3.406	-0.159693
P09601	HMOX1_HUMAN	Heme oxygenase 1	-0.904299	-0.789546	-2.03885	-2.30687	-3.00232	-2.08133	-1.2839	-1.77102	-0.975239	1.23419	1.02896	1.25074	-0.192625	-0.287052	-0.243541	-0.696803	-1.95035	-1.19828	0.0239346	-0.0415841	-0.478232	-0.898266	-1.6226	-1.29961	-1.17458	-0.94602	-1.41279	-1.28505	-1.04622	-1.88576	-0.159226
P11766	ADHX_HUMAN	Alcohol dehydrogenase class-3	-2.76964	-2.73412	-2.73746	-1.02464	-1.34368	-0.936559	-1.79198	-1.9239	-1.82795	-0.760536	-0.675707	-0.779939	-0.351114	-0.332305	-0.0814609	-0.753099	-1.24332	-0.584306	-0.201349	-3.6909	-2.58693	-0.312294	-0.618771	-0.0859183	-0.430357	-0.526729	-0.621965	-2.1222	-3.21215	-2.97507	-0.158397
O75663	TIPRL_HUMAN	TIP41-like protein	-4.06357	-1.80824	-0.176513	-1.10388	-1.49306	-1.5983	-2.99642	-1.2675	-2.97978	-4.50279	-0.361203	-2.06742	-5.06984	0.0559968	0.0932306	-3.00653	-1.84611	-3.04231	-1.35022	-2.74948	-3.18498	-2.03567	0.365788	-1.74779	-3.00454	-0.0802562	-0.462083	-1.41918	-2.24817	-2.75644	-0.157675
Q9Y4E8	UBP15_HUMAN	Ubiquitin carboxyl-terminal hydrolase 15	-2.3515	-1.90031	-2.31344	-1.93203	-1.87405	-4.80746	-1.92096	-2.55452	-1.76696	-1.61851	-1.77477	-1.80031	-1.39687	-1.85414	-1.77136	-3.35175	-2.28774	-1.90226	-2.98514	-1.66952	-1.79676	-2.02768	-2.05637	-2.22785	-1.90023	-2.22926	-1.98325	-2.66908	-2.53607	-1.6833	-0.156628
Q9UII2	ATIF1_HUMAN	ATPase inhibitor, mitochondrial	-5.48823	-7.75581	-5.04598	-6.99027	-8.67401	-4.26179	-7.2915	-9.1356	-5.63393	-5.07918	-6.1905	-4.07777	-4.68214	-5.93262	-6.37178	-7.81459	-5.94	-5.15359	-5.67561	-7.93019	-7.14195	-6.38347	-5.56905	-8.73458	-4.98858	-8.91361	-5.9933	-5.35303	-4.62743	-4.58835	-0.156312
P27635	RL10_HUMAN	60S ribosomal protein L10	2.07465	1.73566	2.55364	1.94709	2.07657	1.88452	1.90605	2.22284	2.06264	1.3017	2.23373	1.63088	0.187055	1.86536	1.89266	0.984124	2.11095	1.84202	1.2147	1.24173	1.27188	2.03522	2.91081	2.34371	1.67854	2.85446	2.47768	0.0327598	-0.489369	-0.0098123	-0.156113
Q13505	MTX1_HUMAN	Metaxin-1	-3.20575	-4.2518	-2.03993	-1.79267	-1.5259	-1.81213	-3.09735	-2.76499	-2.68418	-1.88535	-1.49818	-6.58292	-2.55614	-2.43106	-2.43198	-3.97712	-1.87914	-3.66144	-2.59907	-2.60826	-5.18529	-2.24068	-1.14475	-1.45436	-2.27602	-2.07753	-3.44527	-2.60605	0.0888029	-2.84933	-0.154941
O95373	IPO7_HUMAN	Importin-7	1.98007	2.06149	2.11374	1.82064	1.89708	1.84509	1.96728	1.84912	1.55846	1.87668	1.54435	1.68887	2.06008	1.90106	1.80564	2.14587	1.37911	1.5858	2.35179	1.60573	1.89292	2.00534	1.98307	1.74869	2.29075	1.95537	2.20712	1.04154	0.658281	0.349621	-0.154467
Q12849	GRSF1_HUMAN	G-rich sequence factor 1	-0.150354	-1.04516	-0.0172971	0.385709	0.153048	0.416777	0.52151	0.401468	0.127385	0.536727	0.580963	0.850487	0.380033	0.030178	0.291079	0.244442	-0.372303	-0.0908249	0.919082	0.902671	-2.59021	0.578053	0.187406	0.79494	0.959963	0.150476	0.726238	0.181785	-0.123708	-0.263835	-0.153502
O75694	NU155_HUMAN	Nuclear pore complex protein Nup155	0.52873	0.55891	0.447612	0.0309526	0.417638	0.124258	0.105417	-0.0420535	-0.0239156	0.0901124	-0.32704	0.023377	0.272769	0.0411761	0.0493452	0.211208	0.300548	0.13463	0.207352	0.078024	-0.597487	1.07883	1.11692	1.17058	0.567803	0.80286	0.572976	-0.521108	-0.558711	-0.6753	-0.152626
P42285	SK2L2_HUMAN	Superkiller viralicidic activity 2-like 2	0.825963	0.738427	0.666685	0.355401	0.445743	0.460704	0.384893	0.32062	0.15422	0.257054	-0.143695	-0.0747134	0.420513	0.0837374	0.0178291	0.267009	0.0927444	0.50196	0.245688	-0.284713	-0.362145	0.329051	0.320464	0.329333	0.929571	0.522223	0.578326	-0.141782	-1.07637	-0.19162	-0.152196
P22223	CADH3_HUMAN	Cadherin-3	-2.97395	-4.33844	-4.24648	-2.65357	-2.17403	-2.39841	-4.3793	-4.02751	-2.56489	-1.10138	-2.52249	-1.2899	-2.54793	-3.72664	-2.62344	-4.42527	-3.38312	-3.68851	-0.509433	-1.63657	-2.39559	-2.28116	-3.23997	-2.84646	-3.05411	-1.72258	-3.71612	-2.4027	-1.38907	-4.46042	-0.151344
P28066	PSA5_HUMAN	Proteasome subunit alpha type-5	2.88591	2.54524	2.86709	2.42855	2.45319	2.33166	2.59298	2.65159	2.40353	2.24554	2.37955	2.15295	2.48488	2.58106	2.75892	1.97139	2.32664	2.2492	2.46911	2.95279	2.96268	2.35732	2.55391	2.30693	2.34019	2.6612	2.6321	1.73669	2.09846	2.22293	-0.150931
Q9BV36	MELPH_HUMAN	Melanophilin	1.07628	1.28326	0.835813	1.79454	1.90092	1.55177	0.929433	0.304718	0.452233	2.28823	2.42314	2.41675	1.76397	1.83565	1.75546	0.815079	0.927266	0.867735	0.35123	1.66444	1.91107	-0.0369873	0.256177	0.0227196	3.36563	0.437767	3.12168	0.657166	1.19329	0.983948	-0.150485
Q15008	PSMD6_HUMAN	26S proteasome non-ATPase regulatory subunit 6	1.38831	1.53236	1.264	1.60962	1.35855	1.5441	1.34396	1.02191	1.28431	1.50544	1.13835	1.21632	1.5754	1.42868	1.32769	1.69276	1.39958	1.45381	1.49191	1.16647	1.17734	1.65396	1.31541	1.62615	1.49005	0.870176	1.357	1.66762	1.34959	0.767619	-0.150149
P46109	CRKL_HUMAN	Crk-like protein	-1.38769	-2.8453	-0.850471	-1.153	-1.51364	-1.46301	-0.743753	-0.17199	-0.56527	-0.769231	-1.11119	-0.950925	-0.208368	-0.723268	-0.599557	-2.73253	-1.16776	-2.14609	-1.99766	0.609824	0.471533	1.75568	0.441522	-0.429489	-1.70567	-0.166323	-0.765009	-0.0103456	-1.19159	-0.453034	-0.148402
P42224	STAT1_HUMAN	Signal transducer and activator of transcription 1-alpha/beta	3.38294	3.53514	2.61788	2.54461	2.57515	2.28484	3.77898	2.001	1.97677	4.22626	4.07603	3.7997	3.28548	2.96616	2.15883	3.21585	2.25625	2.55749	2.91595	2.98659	2.90134	1.61236	1.65696	2.23111	1.33751	1.79916	3.48148	3.56667	3.45379	2.26539	-0.147382
Q04760	LGUL_HUMAN	Lactoylglutathione lyase	1.53588	1.93952	1.45069	0.873339	1.05962	1.0043	0.745827	1.02447	0.518556	1.56828	1.41952	1.54918	2.23921	2.2401	2.06377	0.74793	0.514214	1.21929	2.95066	2.93542	3.04145	2.68387	2.43623	2.66798	0.720516	0.795627	0.777546	2.50094	2.90147	2.7053	-0.147197
Q16762	THTR_HUMAN	Thiosulfate sulfurtransferase	-3.67677	1.04586	1.03112	0.469825	-2.77127	-3.1554	0.473758	0.324168	-4.17893	0.604951	-3.66974	-3.24628	1.02701	1.11209	-3.424	-2.42902	-2.78607	-0.12027	-3.75861	1.20271	1.0202	0.48065	0.560244	0.59701	-2.71632	-2.41703	-4.99979	-3.9625	0.994828	-4.33745	-0.1469
Q8IVS2	FABD_HUMAN	Malonyl-CoA-acyl carrier protein transacylase, mitochondrial	-3.40262	-3.12925	-4.75781	-1.41304	-5.09362	-1.87688	-2.78905	-3.15383	-5.71759	-4.50871	-1.68483	-5.05118	-4.99738	-2.09681	-1.58329	-2.69202	-3.96799	-5.22968	-3.93022	-2.97515	-2.3152	-1.64127	-0.725761	-1.60302	-4.63744	-3.04119	-4.30116	-1.60313	-1.59821	-2.24203	-0.14678
Q10471	GALT2_HUMAN	Polypeptide N-acetylgalactosaminyltransferase 2	0.0890693	0.141861	-0.536779	0.254143	0.949203	0.944824	0.951895	0.888636	0.784401	1.25971	1.29466	1.24972	1.85565	1.83655	1.72485	0.882682	1.18373	1.02741	0.896817	0.896996	1.39185	1.45476	1.71751	1.57277	0.179092	0.548111	0.904756	0.755669	0.630058	0.659444	-0.146367
P39748	FEN1_HUMAN	Flap endonuclease 1	1.07626	1.37129	0.832642	1.38997	1.54158	1.54119	1.15086	1.16356	1.11109	0.57031	0.38703	0.49354	1.18558	1.16299	0.961839	0.908043	0.82113	0.88853	1.6974	0.502362	0.773786	1.65753	1.36057	1.58708	1.65575	1.46371	1.45581	-0.734819	-0.0349307	-0.0400718	-0.146347
Q3KQU3	MA7D1_HUMAN	MAP7 domain-containing protein 1	-1.25988	-1.36184	-1.50634	-2.11489	-1.81168	-2.07995	-1.73222	-2.06038	-2.07811	-1.84372	-2.13211	-2.10453	-1.455	-1.80525	-1.54907	-1.03638	-1.26669	-0.853581	-1.68182	-4.89307	-6.56316	-1.56744	-1.64027	-1.51185	-1.02662	-1.21593	-1.2204	-3.15767	-2.6489	-4.14612	-0.146157
P09669	COX6C_HUMAN	Cytochrome c oxidase subunit 6C	-2.48642	-3.16886	-1.56302	-0.828418	-1.10228	-1.34657	-2.67159	-1.61969	-1.93269	-3.93527	-1.46269	-2.84316	-4.01354	-1.89328	-1.25237	-2.78451	-1.83747	-4.69448	-4.17219	-1.07667	-1.11943	-2.75584	-0.384455	-1.84889	-3.27301	-0.61591	-1.15596	-2.36413	-3.08757	-3.28284	-0.145755
Q99460	PSMD1_HUMAN	26S proteasome non-ATPase regulatory subunit 1	2.2111	2.29831	2.039	2.52265	2.49566	2.54782	2.49559	2.51967	2.56211	2.42863	2.31171	2.3829	2.44372	2.41062	2.46271	2.67121	2.60875	2.77886	2.51416	1.10641	1.02886	2.76575	2.58536	2.57203	2.67695	2.38328	2.59988	1.56111	1.8724	1.00863	-0.144359
P62826	RAN_HUMAN	GTP-binding nuclear protein Ran	2.89867	2.83289	2.93142	3.15133	3.18584	3.17383	2.99164	3.16972	3.29243	2.65584	2.68438	2.76904	2.87274	2.9594	2.96015	2.00552	2.09202	2.40757	2.97963	3.63644	3.80152	2.68829	2.54658	2.76335	3.1489	2.71977	3.00913	3.19366	3.23533	3.25844	-0.144196
Q04446	GLGB_HUMAN	1,4-alpha-glucan-branching enzyme	-0.0340458	0.0326178	-0.0654961	1.11012	0.965322	1.12303	0.903093	0.932281	0.788389	2.70728	2.75588	2.79368	1.15255	1.14742	0.95298	1.17693	1.03793	1.6552	-0.0483356	-0.466644	-0.524163	0.28251	0.373909	0.42898	1.34014	1.10674	1.19451	0.918567	0.882568	1.11429	-0.144008
P11586	C1TC_HUMAN	C-1-tetrahydrofolate synthase, cytoplasmic	3.12171	3.07882	3.26876	3.30848	3.02088	3.20776	3.87494	3.85498	3.92445	3.49786	3.5245	3.47922	3.31888	3.2557	3.28553	2.65021	2.64877	2.74581	3.41684	3.80129	3.84966	3.22844	3.36753	3.28277	3.59753	3.47325	3.62539	3.02064	2.97657	3.13045	-0.143572
Q9NY27	PP4R2_HUMAN	Serine/threonine-protein phosphatase 4 regulatory subunit 2	-6.00123	-4.26637	-4.3886	-4.08917	-3.67729	-3.95581	-3.54171	-3.18202	-2.74686	-4.31964	-3.99888	-3.83667	-5.47874	-4.16061	-3.74794	-4.66759	-4.03457	-4.0057	-4.63513	-8.68519	-4.65379	-4.02031	-3.65551	-3.55876	-4.47611	-4.4144	-4.9999	-2.74805	-4.16835	-3.26269	-0.143259
P46778	RL21_HUMAN	60S ribosomal protein L21	0.792771	0.996747	0.912314	0.370981	0.698023	0.629592	0.766244	0.792678	0.773128	0.396227	0.382017	0.51431	0.778492	0.716488	0.644722	0.576642	0.391824	0.614163	0.231178	0.73824	0.988789	0.914801	0.88531	1.01414	0.692032	0.610677	0.542067	0.874023	0.839323	0.792552	-0.14289
Q9Y613	FHOD1_HUMAN	FH1/FH2 domain-containing protein 1	-1.6151	-1.88661	-3.63046	-3.87617	-3.51878	-4.86328	-3.93512	-2.96089	-5.58596	-2.77411	-2.21862	-3.1498	-3.14537	-3.05424	-2.81265	-5.29746	-3.13695	-3.05161	-2.72492	-3.76102	-3.57352	-2.6841	-2.31334	-5.29157	-2.99917	-2.51051	-2.83464	-3.06529	-2.48185	-2.68056	-0.14242
Q13428	TCOF_HUMAN	Treacle protein	0.907964	0.691829	0.534352	0.801384	0.576061	0.457223	0.389928	0.464902	0.534649	-0.0487939	-0.299396	0.101594	0.174094	0.301467	0.419502	0.224699	0.139455	-0.238187	0.0607693	0.395339	0.494537	0.463129	0.489784	0.469447	0.960091	0.771092	0.621359	0.267608	0.196498	0.161522	-0.142173
Q9NP97	DLRB1_HUMAN	Dynein light chain roadblock-type 1	-1.96818	-2.82963	-0.902623	-1.74992	-2.14747	-2.36678	-3.17556	-1.70257	-1.29518	-3.08131	-0.928127	-2.31679	-2.0319	-0.953973	-1.03239	-2.34751	-1.30043	-2.60152	-3.17016	-2.57217	-5.36237	-5.69437	-0.484326	-1.58978	-2.57667	0.0691255	-0.86516	-3.32316	-2.48849	-3.49533	-0.141985
Q969S3	ZN622_HUMAN	Zinc finger protein 622	-1.33002	-1.21217	-3.23114	-2.31451	-1.46158	-2.17234	-1.99165	-1.56755	-2.32045	-2.74244	-2.80959	-2.83691	-1.92774	-2.33326	-5.25917	-2.34803	-3.27987	-2.05579	-2.02815	-1.71596	-3.1152	-0.920388	-1.09911	-3.61744	-2.78416	-3.60808	-7.82643	0.0435825	-3.55232	-2.41115	-0.14197
P78324	SHPS1_HUMAN	Tyrosine-protein phosphatase non-receptor type substrate 1	-2.82449	-2.53643	-3.37429	-2.39529	-2.41994	-1.97376	-2.37584	-1.61707	-2.05598	-1.57939	-1.60733	-1.91446	-1.80391	-1.66924	-1.90619	-1.56791	-2.89636	-3.05221	-3.15102	-2.29707	-2.54197	-3.1398	-4.10989	-2.21769	-3.66639	-3.21902	-1.99833	-2.02395	-0.991756	-1.74528	-0.141289
Q9HBL0	TENS1_HUMAN	Tensin-1	-2.87274	-4.70646	-3.90038	-3.06822	-3.90236	-3.18276	-3.4656	-2.52218	-2.70485	-1.37286	-1.7155	-1.57757	-3.57559	-2.56114	-3.01294	-2.45123	-3.497	-2.81756	-3.16977	-4.15449	-3.79578	-4.54574	-3.16546	-3.69846	-4.94906	-4.40804	-1.92824	-1.54463	-3.75868	-7.26729	-0.141266
Q12904	AIMP1_HUMAN	Aminoacyl tRNA synthase complex-interacting multifunctional protein 1	2.11509	1.96218	2.3515	2.00499	2.10731	2.00726	2.00213	2.25578	2.20732	1.6182	1.94254	1.69435	1.45797	1.84631	1.88374	1.3899	1.78221	1.41081	1.54631	2.38001	2.44009	2.0037	2.37281	2.17558	1.37561	2.38379	2.1182	1.77815	2.09165	1.88601	-0.140101
P62249	RS16_HUMAN	40S ribosomal protein S16	3.58619	3.5004	3.2965	3.30265	3.41076	3.42705	3.42713	3.4503	3.49742	3.33872	3.0128	3.23156	3.56232	3.28715	3.19496	3.80744	3.18217	3.28413	3.11773	3.03317	3.07629	3.66154	3.32902	3.55358	3.42575	3.00944	3.33898	3.42914	3.35197	3.22725	-0.139599
Q99988	GDF15_HUMAN	Growth/differentiation factor 15	-1.99451	-0.0451156	-1.39234	-1.77491	-1.85971	-1.62115	-1.28118	-2.57055	-0.660038	2.29702	2.98813	2.58162	-1.53025	-0.9135	-0.836387	-0.362525	-1.37286	-0.73967	-0.538386	-0.661776	-0.431292	-0.884847	-0.996995	-1.33297	-0.618561	-0.706536	-1.67506	-0.402887	-0.640186	-0.429512	-0.138362
Q9Y333	LSM2_HUMAN	U6 snRNA-associated Sm-like protein LSm2	0.375925	0.0258624	-0.130879	-0.253263	0.126924	-0.392142	0.315973	0.182969	0.662055	0.111925	-0.117922	-0.00111925	0.250705	-0.0953293	-4.20856	-5.53494	0.705683	0.923935	1.04562	-0.45133	-0.359484	0.276598	0.631343	0.591447	1.12167	-3.97262	1.12029	-3.0775	0.200069	-2.99277	-0.137986
P82979	SARNP_HUMAN	SAP domain-containing ribonucleoprotein	1.16471	1.81055	1.18345	1.85671	1.56438	1.81527	0.320568	1.63433	1.5041	1.43489	1.61597	1.42139	1.90467	1.36958	1.98581	1.31639	0.873381	1.09564	1.09944	1.73859	1.72657	1.14748	1.4255	1.10455	2.65983	2.06715	0.621352	1.61546	2.10564	2.08925	-0.137822
P08397	HEM3_HUMAN	Porphobilinogen deaminase	-1.67667	-1.79756	-1.80815	-3.15943	-3.06612	-2.55639	-2.42781	-2.95086	-2.64484	-3.24617	-3.25053	-3.23375	-6.0882	-3.86037	-5.20072	-2.6921	-3.37312	-2.71047	-2.95402	-6.84988	-5.77814	-1.83024	-1.79414	-1.82399	-2.84217	-2.57602	-2.59322	-4.71259	-5.87646	-5.82939	-0.13744
Q5T6F2	UBAP2_HUMAN	Ubiquitin-associated protein 2	-7.05395	-6.35519	-8.82606	-6.27992	-8.11405	-7.11983	-10.4424	-9.87132	-8.36679	-8.5871	-10.1575	-8.50046	-7.49593	-7.69167	-8.87381	-8.14939	-7.95127	-8.55477	-7.4857	-9.18661	-7.43726	-6.75695	-8.03391	-8.09241	-8.52781	-7.70357	-8.43712	-6.29454	-7.09851	-8.35762	-0.137213
Q05655	KPCD_HUMAN	Protein kinase C delta type	-1.86701	-1.68687	-2.57715	-1.81628	-1.17464	-1.55736	-0.955549	-1.10247	-1.53707	-3.52699	-2.79491	-2.84813	-0.544895	-0.793818	-1.44715	-3.29071	-2.88679	-2.45319	-0.736282	-1.86747	-3.94294	-2.3877	-0.673809	-0.330568	-1.4392	-1.89822	-1.72422	0.353451	0.538617	0.40747	-0.137136
P38117	ETFB_HUMAN	Electron transfer flavoprotein subunit beta	3.0081	2.96081	2.82235	2.56629	2.60639	2.66327	2.95707	2.93359	2.89115	3.63013	3.55154	3.65585	2.41021	2.29982	2.17631	2.64322	2.48999	2.27746	2.49662	2.89727	2.93645	2.50672	2.51553	2.63875	2.40502	2.23881	2.10132	3.58703	3.60091	3.64637	-0.137131
Q96C19	EFHD2_HUMAN	EF-hand domain-containing protein D2	-0.45634	-0.759181	-0.258977	-0.829364	-0.796877	-0.827409	0.787979	0.915403	0.742389	-0.254206	0.13706	-0.0888626	-0.0107533	0.59162	0.46377	0.161945	0.717218	0.346928	0.447666	-2.23231	-3.96948	-0.0237564	0.462843	-0.0797997	-0.99097	-0.305633	-0.355346	-2.44986	-0.8854	-1.4201	-0.135753
Q7L1Q6	BZW1_HUMAN	Basic leucine zipper and W2 domain-containing protein 1	0.0583625	0.274763	-0.151338	0.449651	0.364577	0.480395	0.105712	0.135787	0.190949	0.0939206	-0.323906	-0.108641	0.746639	0.426104	0.350777	0.419692	-0.288299	0.409018	0.391022	-0.186326	0.0125704	0.233894	-0.0749726	0.0594344	0.810525	0.044091	0.367079	-0.0400057	-0.284774	-1.02973	-0.135753
Q8NFV4	ABHDB_HUMAN	Alpha/beta hydrolase domain-containing protein 11	-1.47862	-1.50108	-1.70306	-2.23662	-2.66889	-2.10661	-1.16243	-1.37432	-1.1624	-1.60661	-1.88843	-1.63143	-1.79271	-2.3785	-2.39604	-2.06242	-2.30824	-2.67225	-1.92912	-1.66959	-1.71333	-2.12055	-1.80168	-2.12688	-2.07931	-1.88218	-2.03425	-2.69027	-4.1419	-1.61207	-0.135555
Q01581	HMCS1_HUMAN	Hydroxymethylglutaryl-CoA synthase, cytoplasmic	0.845731	0.721107	0.688355	1.14804	0.818033	1.33839	1.37585	0.49325	0.241293	0.603295	1.28299	0.515247	1.30851	2.08016	2.11582	0.292776	0.529265	0.16279	2.73735	2.037	1.85099	2.92098	2.27904	2.52289	2.7121	1.21932	0.961852	1.68592	1.63724	1.46825	-0.135245
O75844	FACE1_HUMAN	CAAX prenyl protease 1 homolog	-0.173459	-0.395733	-0.0687043	0.361557	0.93887	0.956911	-0.805529	-0.647604	-0.986364	0.62629	0.878178	0.743562	0.0440771	0.245554	0.121534	0.154578	0.561974	0.100859	0.293505	0.203278	-1.65528	-0.625813	-0.411386	-0.996458	0.522822	0.723783	0.838302	-0.29215	-0.96993	-3.02529	-0.135087
P01023	A2MG_HUMAN	Alpha-2-macroglobulin	-1.60503	-2.19892	-2.02016	-3.21639	-2.69047	-3.01031	-4.23301	-3.23101	-4.06719	-5.07706	-3.40678	-2.82663	-4.77857	-2.41897	-2.58051	-2.47892	-4.41391	-3.50493	-3.54931	-2.4409	-2.64559	-3.39799	-4.54252	-3.88579	-3.32923	-4.21644	-3.91866	-2.46312	-3.11255	-4.11799	-0.134685
Q9UMX0	UBQL1_HUMAN	Ubiquilin-1	0.31379	0.0764409	0.58218	0.210434	0.229835	-0.0625875	0.343532	0.525769	-0.534041	-0.143775	0.683526	-1.08288	-0.0284195	0.82778	0.913388	-1.98236	0.557209	-0.922549	-1.13029	1.2269	1.36745	-0.367581	1.39231	0.044489	0.220041	1.04118	0.751573	0.462508	0.730508	0.403324	-0.13465
P61619	S61A1_HUMAN	Protein transport protein Sec61 subunit alpha isoform 1	0.127137	1.26222	0.854407	-0.230152	0.472905	0.502898	0.350506	0.562557	0.0898672	0.249286	0.738342	0.913851	0.262037	0.966597	0.277203	0.970293	0.62577	1.04624	-0.439601	-0.452706	-0.225463	0.457613	0.392976	0.217279	0.0026282	0.717643	0.156122	-0.437948	-0.123565	-0.246661	-0.134216
O75400	PR40A_HUMAN	Pre-mRNA-processing factor 40 homolog A	-0.752652	-0.190932	0.387722	0.046217	0.208917	-0.0599628	0.0632192	-0.336189	0.0502993	-0.632126	0.106101	-0.0829838	-1.64806	-0.35808	0.0598155	-0.38857	-0.16529	-0.744143	-0.906967	-0.966827	-1.92367	-0.53655	-0.068592	-0.626348	-0.278213	0.503924	-0.125607	-0.165436	0.104761	0.177645	-0.133751
Q93050	VPP1_HUMAN	V-type proton ATPase 116 kDa subunit a isoform 1	-0.992872	-2.13292	-1.15511	0.14071	0.00127051	0.466579	-0.137375	-0.283211	-0.150631	0.37375	-0.105936	0.00940073	-0.391578	-0.946119	0.363951	-1.61388	-0.493882	0.05408	-0.961353	-0.844869	-0.880404	-0.828044	-2.7111	-1.38551	-0.222494	-1.31089	-2.29882	-0.0705554	0.381132	0.234713	-0.133701
P14927	QCR7_HUMAN	Cytochrome b-c1 complex subunit 7	0.0904495	-0.406574	0.359188	0.535107	0.718534	0.636012	0.0106773	0.107455	0.303657	0.0098323	0.0984221	0.00455098	-0.230979	-0.267488	-0.265995	0.433619	0.261664	0.40417	-1.68079	-0.78791	-1.47144	0.0441676	0.138069	0.293308	-0.170003	0.758996	0.214112	-2.10861	-0.382869	0.0202696	-0.13369
Q9NQT8	KI13B_HUMAN	Kinesin-like protein KIF13B	-5.60136	-5.47349	-5.20478	-3.32455	-4.31945	-4.54354	-5.10215	-6.78048	-2.47397	-4.54976	-4.23252	-5.76301	-3.86009	-3.81282	-8.08385	-2.76337	-5.65211	-4.76939	-5.03567	-7.87166	-6.715	-3.28885	-4.67778	-4.88948	-6.41267	-6.5082	-3.85718	-3.87937	-6.05803	-3.78146	-0.133436
O75569	PRKRA_HUMAN	Interferon-inducible double-stranded RNA-dependent protein kinase activator A	-2.7662	-5.38706	-1.41097	-6.35429	-5.2514	-1.3074	-4.87915	-3.20043	-4.72948	-0.359045	-5.22561	-0.458266	-2.38507	-1.08026	-5.23191	-3.04726	-7.21495	-5.66903	-0.725721	-2.63967	-1.58886	-1.54067	-2.91656	-4.66865	-3.01424	-6.01376	-0.314234	-3.56071	-1.19365	-1.84565	-0.132606
Q9Y3Q8	T22D4_HUMAN	TSC22 domain family protein 4	-5.24657	-3.01649	-1.37132	-2.2203	-2.73602	-3.88918	-1.80866	-2.09457	-2.15076	-5.08928	-2.67986	-3.51421	-3.0833	-2.76459	-2.74368	-2.60465	-2.69943	-2.85679	-2.86039	-4.01817	-4.74898	-2.35167	-1.97845	-6.0791	-4.70711	-6.09565	-5.91786	-4.0612	-2.76513	-3.80924	-0.132543
Q9P258	RCC2_HUMAN	Protein RCC2	1.31693	1.51866	1.08929	1.43973	0.897613	1.51463	0.682765	0.638134	0.658022	0.983786	0.463472	0.761571	2.51287	2.13333	2.13746	0.723651	0.626068	0.322437	1.58225	2.1908	2.24216	0.242102	-0.495844	0.077881	0.557537	0.121107	0.616552	2.45648	2.34902	2.30629	-0.131782
Q13423	NNTM_HUMAN	NAD(P) transhydrogenase, mitochondrial	2.95999	2.78419	2.44469	2.15299	2.43634	2.34286	1.48887	1.30567	1.51531	2.25216	2.30451	2.27108	1.77066	1.76085	1.54524	1.48925	1.53705	1.37414	2.31228	3.0885	2.64722	2.4472	3.10774	2.59364	2.15439	2.57012	2.35304	3.18502	3.16847	3.24969	-0.131611
Q9NZD8	SPG21_HUMAN	Maspardin	-0.58743	-1.36748	-1.20592	-1.13919	-0.841056	-0.0226242	0.786879	0.767167	0.310426	-1.0123	-0.516367	-1.82485	-0.78462	-1.523	-2.09058	-1.53945	-1.44608	-2.51545	-1.50071	-1.01893	-0.691544	-1.27923	-1.36858	-1.33563	-0.636179	-1.70006	-0.879769	-1.51127	-1.0345	-3.43907	-0.131004
Q8NI27	THOC2_HUMAN	THO complex subunit 2	-1.97969	-1.98703	-2.06163	-2.41388	-1.94822	-1.95704	-1.40517	-1.78237	-1.57559	-2.73349	-2.94185	-2.51307	-1.6209	-2.20946	-2.13598	-1.71803	-2.07412	-2.13371	-2.17285	-5.76157	-3.16261	-1.97714	-2.14545	-2.03497	-1.68345	-1.41204	-1.65025	-6.89556	-3.29441	-4.71002	-0.130263
P61026	RAB10_HUMAN	Ras-related protein Rab-10	1.77458	1.77805	1.7493	1.70278	2.07635	1.99466	2.75335	2.56819	2.63915	2.41078	2.03908	2.24087	1.85288	1.3731	1.35117	2.26051	2.11224	2.03787	3.11359	-1.00061	-1.93077	2.36744	2.12607	2.33644	2.25233	2.17493	2.21504	1.77412	1.33868	1.48811	-0.12961
Q13315	ATM_HUMAN	Serine-protein kinase ATM	-3.01396	-1.23639	-0.926862	-1.69638	-2.25419	-3.51582	-3.17344	-2.10094	-3.27089	-3.41635	-4.92143	-4.64417	-1.49159	-1.89926	-1.68807	-5.22773	-3.16232	-2.6084	-1.50659	-1.24295	-1.77261	-1.57137	-1.60998	-0.63412	-0.832659	-3.08907	-1.90106	-3.52144	-2.21078	-2.26195	-0.129263
Q9NY65	TBA8_HUMAN	Tubulin alpha-8 chain	0.526733	0.589834	0.315283	-3.85812	-3.38229	-3.4728	-3.17289	-1.36729	-4.00849	-1.57896	-1.58584	-3.36763	-1.25647	-0.709701	-0.750974	-2.23244	-2.29439	-1.26728	-1.56499	-1.4619	-2.43001	-2.47277	-1.63409	-2.64478	-2.05562	-2.57626	-2.65122	-3.64982	-1.47847	-0.421682	-0.129112
Q7Z2W4	ZCCHV_HUMAN	Zinc finger CCCH-type antiviral protein 1	-0.228716	-0.827453	-1.64136	-0.917441	-0.717711	-0.729095	0.212296	-0.529128	-0.527836	-0.0541206	-0.442848	-1.2215	0.186254	-0.572849	-0.58293	-0.536438	-1.01453	-0.804468	-0.789534	-0.406778	-0.438157	-0.592221	-0.938224	-1.4075	-1.08075	-1.62143	-1.00953	-0.907452	-0.768276	-0.535188	-0.129032
O15258	RER1_HUMAN	Protein RER1	-0.622063	-0.250804	-0.76928	-1.09925	-0.637271	-0.989733	-0.728838	-0.851509	-0.611586	-0.150476	-0.265065	0.0248846	-0.64811	-0.844081	-3.23843	-0.0715669	-3.76586	-0.267603	-1.36611	-0.59919	-0.407908	-0.69499	-0.984604	-0.879448	-0.799335	-1.09001	-1.35301	-0.123494	-0.209957	-1.97614	-0.12877
Q96RF0	SNX18_HUMAN	Sorting nexin-18	-7.35515	-5.75582	-4.28649	-2.88057	-2.77887	-2.78121	-3.89339	-3.72248	-5.21219	-4.03379	-4.32433	-3.01293	-3.33991	-4.14122	-3.9651	-3.4881	-7.80081	-3.32709	-4.52688	-5.19872	-4.611	-3.45263	-3.00103	-3.24676	-3.74132	-6.94279	-3.39569	-1.22296	-1.28741	-0.765918	-0.127674
Q9Y3B7	RM11_HUMAN	39S ribosomal protein L11, mitochondrial	-1.56596	-1.77742	-3.55296	-1.32939	-1.17618	-1.10543	-1.7489	-1.74913	-2.1677	-2.66641	-1.59002	-2.44668	-1.59139	-1.36195	-1.14961	-1.15866	-1.93508	-1.91382	-2.4683	-4.63342	-0.71541	-1.68056	-1.3364	-1.37455	-1.56594	-1.91726	-3.25009	-1.2111	-1.10763	-1.09754	-0.127498
Q8WW33	GTSF1_HUMAN	Gametocyte-specific factor 1	-4.72701	-2.36934	-3.26383	-2.69207	-3.10097	-3.40129	-2.90274	-3.87878	-2.39494	-4.01153	-4.57198	-4.27347	-4.00588	-3.55149	-3.62015	-2.26041	-4.34845	-4.83994	-3.53871	-4.315	-4.70664	-0.671106	-0.41943	-0.636055	-2.63453	-4.0055	-3.08644	-2.73303	-1.7818	-2.25234	-0.1273
Q13618	CUL3_HUMAN	Cullin-3	-4.86769	-1.85191	-3.58053	-4.2266	-4.83654	-4.99042	-6.61169	-3.47271	-4.36448	-2.54513	-5.22783	-3.48595	-1.64041	-4.19197	-2.8515	-2.76338	-4.78536	-5.83524	-3.38252	-4.90631	-3.24592	-3.02994	-4.10472	-2.669	-4.7663	-4.13047	-1.43823	-2.39828	-2.41231	-2.61253	-0.127181
P49903	SPS1_HUMAN	Selenide, water dikinase 1	-1.88497	-1.90184	-1.29497	-2.44871	-3.32878	-2.26987	-4.15777	-1.21395	-1.27709	-1.91668	-0.892755	-2.34619	-2.0779	-1.91759	-1.58335	-1.77274	-1.14508	-4.8332	-2.89416	-2.87154	-2.75362	-1.11583	-0.273253	-1.58262	-0.973299	-0.0993049	-0.33248	-0.751712	-2.7761	-2.2793	-0.127061
Q92643	GPI8_HUMAN	GPI-anchor transamidase	-1.44936	-1.20513	-1.30632	-2.51779	-2.17048	-1.99196	-2.39577	-2.24318	-2.71053	-1.70309	-2.29982	-2.04376	-1.47045	-1.99633	-2.49724	-1.2308	-1.78509	-1.57115	-2.17669	-2.94546	-3.0926	-1.73247	-2.10812	-2.0322	-1.46118	-1.84753	-1.70393	-3.31878	-3.92043	-4.85159	-0.126434
Q9UJZ1	STML2_HUMAN	Stomatin-like protein 2, mitochondrial	0.882373	1.11539	1.1635	1.74864	1.889	1.94179	1.67135	1.66381	1.65733	1.14332	1.13393	1.09715	0.106831	0.0759337	-0.124264	1.46806	1.35948	0.820347	1.68493	-2.33778	-2.8269	2.20518	2.1203	1.99118	2.2395	2.74802	2.29032	-1.467	-0.844701	-1.05656	-0.126214
Q9NX63	CHCH3_HUMAN	MICOS complex subunit MIC19	0.274948	0.34274	0.380707	0.714192	0.426231	0.660661	1.1929	1.02686	1.19584	0.925842	0.536279	0.551527	0.255858	0.0532063	0.266898	0.659584	0.198263	0.106017	0.156722	0.301597	0.508866	0.731477	1.05737	1.06143	0.425391	0.268114	0.0440661	0.542166	0.600383	1.077	-0.124601
Q14257	RCN2_HUMAN	Reticulocalbin-2	-0.0852773	0.21095	-0.176828	0.334421	0.545975	0.127313	0.300041	0.213509	0.515206	0.330729	0.222311	0.47224	-1.27132	-0.458868	-1.38398	0.522151	0.264692	0.347607	-0.0707799	-1.49678	-2.35657	0.328364	-0.122009	0.441308	-1.07839	-0.553326	-1.01471	-0.305207	-0.547666	0.190086	-0.123752
Q9BRK5	CAB45_HUMAN	45 kDa calcium-binding protein	-3.12588	-2.97726	-2.53413	-3.20694	-3.00734	-3.32334	-3.72806	-3.08769	-3.5334	-3.4256	-2.03825	-2.64643	-4.39037	-2.85703	-2.67157	-2.57548	-2.90259	-3.00145	-3.54654	-3.80507	-3.19443	-6.14845	-3.61833	-3.9895	-4.28013	-5.35204	-4.89879	-4.0043	-3.03988	-4.42793	-0.123157
Q9Y5M8	SRPRB_HUMAN	Signal recognition particle receptor subunit beta	1.15277	-0.0960152	0.102619	1.37399	1.02656	1.40409	1.89199	2.02438	1.90907	1.26227	1.45158	1.63822	1.77688	0.876607	1.28087	1.30427	1.17276	1.12537	0.194643	-0.459216	0.659298	0.914576	0.500799	0.720703	0.610099	0.106356	0.456174	1.59659	1.71747	1.86666	-0.122664
P49593	PPM1F_HUMAN	Protein phosphatase 1F	-0.656349	-0.270592	-0.468228	-2.61608	-1.86063	-2.08257	-2.21943	-1.59807	-1.71349	-2.77842	-3.28757	-4.11074	-1.8417	-1.46448	-1.54489	-1.9788	-2.13542	-3.42269	-0.936464	-1.25471	-1.46046	-0.814961	-0.670283	-0.809195	-2.28896	-1.70594	-4.39572	-1.27642	-0.669039	-0.149405	-0.122135
Q9Y4L1	HYOU1_HUMAN	Hypoxia up-regulated protein 1	3.70609	3.5738	3.88745	3.7031	3.87627	3.72943	3.7625	3.6624	3.84616	3.35685	3.53312	3.13567	3.45797	3.67791	3.71956	4.6157	4.65228	4.33704	2.61322	1.89203	1.94996	3.43611	3.53022	3.57672	2.63717	2.84846	2.48837	2.74634	2.72918	2.60889	-0.122082
P23919	KTHY_HUMAN	Thymidylate kinase	-0.588593	0.0785661	-0.387073	-0.858509	-0.747294	-1.05333	-0.638853	-0.582492	-1.19127	-0.547663	-0.641049	-0.641354	-0.74167	-0.600248	-1.19636	-1.30841	-1.29709	-1.41563	-0.470205	-0.143141	-0.299134	-0.934771	-1.08933	-1.40991	-0.736864	-0.4882	-0.830119	-1.00968	-0.295367	-0.0712714	-0.121987
Q9P2B2	FPRP_HUMAN	Prostaglandin F2 receptor negative regulator	-3.77715	-4.01557	-6.89052	-2.02793	-1.90852	-2.31218	-7.26221	-2.48867	-2.4302	-2.5034	-2.78302	-1.86748	-3.63652	-2.8295	-2.05837	-1.83216	-2.27841	-2.06531	-4.77185	-4.78424	-4.8658	-3.10049	-4.39888	-2.85221	-3.82789	-4.46042	-4.27767	-1.84356	-5.46108	-4.373	-0.120788
Q12905	ILF2_HUMAN	Interleukin enhancer-binding factor 2	3.01876	2.97703	3.04925	3.23395	3.26075	3.30044	3.42788	3.28995	3.32374	3.17774	2.77012	2.95786	3.48798	2.92804	2.89704	3.17557	2.80606	2.80195	3.18772	2.78404	2.85849	2.84749	2.61833	2.77061	3.25496	2.98702	3.14365	2.88684	2.95794	2.90683	-0.120585
P04264	K2C1_HUMAN	Keratin, type II cytoskeletal 1	-0.794932	-0.730667	1.83688	-1.44981	-1.32282	-1.40357	-0.632536	-1.23583	0.0794469	-0.629124	0.806646	0.0145883	-0.257865	-0.00297029	-0.717396	-0.259434	-0.953482	0.884827	-1.45892	-3.231	-1.55423	-1.19991	-1.68522	-0.285749	-0.865401	-0.470971	-0.207078	-1.39477	-1.26389	0.455973	-0.120347
Q9Y617	SERC_HUMAN	Phosphoserine aminotransferase	0.847884	0.979736	0.643388	1.54058	1.66095	1.56916	1.29309	1.30865	1.01938	1.53728	1.53292	1.60202	1.65753	1.51131	1.51512	2.57863	2.4625	2.60435	-1.59201	-1.49191	-1.61494	2.48336	2.56947	2.51747	1.45598	1.48326	1.26565	1.41374	1.43174	1.23574	-0.120273
P27694	RFA1_HUMAN	Replication protein A 70 kDa DNA-binding subunit	0.0705576	0.0703386	-0.275753	-0.906783	-0.716314	-0.863252	-0.473963	-0.836173	-0.678974	-1.4891	-1.67574	-1.57048	-0.520977	-0.671218	-1.02572	-1.44597	-1.28753	-1.73857	-0.161745	-0.844695	-0.959072	-0.514042	-0.706908	-0.466553	0.118315	0.11275	-0.318895	-0.753262	-0.610076	-0.915994	-0.120075
O60573	IF4E2_HUMAN	Eukaryotic translation initiation factor 4E type 2	-5.8389	-3.1825	-4.38149	-4.82484	-4.16831	-4.59271	-8.03362	-6.85557	-4.28629	-4.73951	-3.21492	-4.52833	-5.33746	-4.06381	-3.67347	-3.73343	-2.51765	-4.56256	-5.88631	-5.47394	-6.30711	-4.82274	-4.48848	-6.99291	-5.25918	-6.75227	-5.40026	-4.42073	-4.809	-4.1716	-0.118973
P51114	FXR1_HUMAN	Fragile X mental retardation syndrome-related protein 1	0.426113	0.528391	0.589667	0.332597	0.350105	0.189509	0.167198	0.271405	0.167576	0.246155	0.416383	0.25472	0.558219	0.658531	0.821654	0.400009	0.574879	0.218677	-0.494428	0.263578	0.334673	0.547579	0.569209	0.373553	0.295068	0.487769	0.602344	0.950235	1.01073	0.92686	-0.118942
O43665	RGS10_HUMAN	Regulator of G-protein signaling 10	-0.237637	-0.631036	0.105281	-3.60752	-2.2762	-1.47975	-2.10673	-0.840325	-2.27011	-1.38197	0.0529663	-0.505587	-2.64244	-0.170665	-2.39652	-2.67256	-2.11255	-2.36936	-1.6852	0.021771	-0.00711684	-1.82465	-2.62735	-2.17602	-3.38858	-0.426936	-2.01211	-2.47153	-1.13853	-0.941532	-0.118619
Q99829	CPNE1_HUMAN	Copine-1	1.62621	1.65708	1.38477	1.15287	1.40406	1.28921	1.709	1.58622	1.60051	0.269735	-0.0203946	0.124879	-4.25531	-4.10948	-2.17274	-0.689278	-1.16345	-0.457138	1.00532	-3.19273	-3.13969	2.04626	1.632	1.93483	1.56541	1.269	1.20784	-2.85975	-2.68793	-2.48528	-0.118063
O60763	USO1_HUMAN	General vesicular transport factor p115	1.7102	1.15329	1.43609	1.48403	0.978308	1.38271	1.70597	1.60087	1.32209	2.05293	1.97187	1.9442	1.84595	1.54934	1.48036	1.65887	1.55155	1.33661	1.75522	1.79239	1.89321	1.57882	1.30613	1.40681	1.25566	1.01124	1.26098	0.942135	1.27679	1.44149	-0.117946
P02792	FRIL_HUMAN	Ferritin light chain	-4.59978	-3.27446	-4.94691	-3.96523	-6.55399	-3.10291	-4.96602	-4.06326	-4.77107	-2.43921	-2.64258	-2.29609	-4.47308	-3.24288	-3.94578	-6.24914	-2.67227	-3.18748	-6.32621	-5.27105	-3.1646	-3.7615	-3.68485	-5.90189	-5.31702	-3.42719	-3.28947	-4.08231	-3.41514	-3.51927	-0.117648
Q9BRA2	TXD17_HUMAN	Thioredoxin domain-containing protein 17	-0.130251	-0.386331	-0.323658	-0.283069	0.0236775	-0.173981	0.0633202	-0.0375886	0.0858341	-1.66515	-1.41507	-1.47288	-0.739553	-0.731656	-0.90665	-1.53973	-1.23099	-0.649379	-0.505102	-0.384583	-0.252132	0.185276	-0.00696678	0.0138789	-0.718607	-0.664003	-0.888467	-0.191685	-0.193276	-0.187812	-0.116829
P48634	PRC2A_HUMAN	Protein PRRC2A	-3.68101	-2.5234	-4.3454	-2.91895	-3.30992	-2.39813	-5.04241	-2.67005	-1.40428	-2.18364	-2.81204	-1.78519	-2.81337	-2.5291	-2.20329	-3.84776	-1.53593	-4.84197	-2.76787	-1.78865	-1.6324	-2.38207	-2.46575	-2.47302	-5.50289	-2.95872	-2.5873	-1.85483	-1.72589	-1.52671	-0.115903
Q99735	MGST2_HUMAN	Microsomal glutathione S-transferase 2	-5.1108	-3.39724	-5.5125	-1.87059	-1.6982	-1.55055	-1.2033	-1.22088	-1.08466	-0.480173	-0.716571	-0.613115	-1.28507	-2.0513	-2.0214	-1.97332	-2.44029	-4.05144	-3.50978	-2.61009	-2.38615	-5.55278	-3.48805	-5.22014	-5.01191	-4.38046	-4.37752	-2.60815	-3.44382	1.96911	-0.115457
P09110	THIK_HUMAN	3-ketoacyl-CoA thiolase, peroxisomal	0.0698554	-0.0457141	-0.322525	-0.202946	-0.0942834	-0.00174183	0.838488	0.30805	-0.0968562	-0.983626	-1.3075	-2.79546	2.06057	1.4713	1.48527	0.839403	0.686945	0.472853	0.265395	-1.77728	-1.63681	0.186992	-0.146752	0.0320359	-0.539226	-0.383359	-0.668964	-2.33265	-3.00965	-0.202301	-0.115004
O15213	WDR46_HUMAN	WD repeat-containing protein 46	-1.66923	-2.55892	-1.51196	-2.38174	-2.18142	-2.02011	-1.14935	-1.28426	-2.45531	-2.41539	-2.63107	-2.76709	-2.09825	-1.69479	-1.34291	-2.56244	-2.07535	-2.4083	-1.9586	-3.496	-2.362	-1.83601	-1.74214	-1.70084	-1.91846	-1.40211	-1.77482	-1.26793	-2.57788	-1.40697	-0.11416
Q9Y512	SAM50_HUMAN	Sorting and assembly machinery component 50 homolog	-1.3065	-2.36577	-3.86023	-1.04532	-1.65919	-1.13171	-0.755923	-0.719944	-1.00943	-3.62589	-0.798368	-2.1618	-1.85193	-2.44662	-1.37148	-3.2725	-1.64684	-2.40391	-1.626	-1.90606	-1.73906	-0.856408	-0.415157	-1.18968	-1.8252	-1.16412	-2.71798	-2.11821	-1.54015	-1.54726	-0.114023
Q9BSH4	TACO1_HUMAN	Translational activator of cytochrome c oxidase 1	-2.02381	-2.40998	-1.97074	-0.256018	-1.43974	-0.563199	-2.16771	-2.26719	-1.86331	-0.978049	-1.31618	-1.48378	-2.21322	-2.59615	-4.66764	-2.62373	-2.36222	-2.05327	-2.51469	-1.6162	-1.60453	-2.80729	-3.04726	-2.11122	-1.95291	-3.04312	-2.61263	-1.861	-1.99381	-1.81015	-0.113214
Q9UBQ7	GRHPR_HUMAN	Glyoxylate reductase/hydroxypyruvate reductase	0.0394661	-0.328254	0.694344	0.824102	0.0713123	0.57112	-0.506801	-0.000837119	-0.957816	-0.820082	-0.187902	-0.56561	0.322082	0.691759	0.332961	0.366373	0.124552	-0.581764	0.422135	-0.560039	-0.107347	0.289998	0.787912	0.142077	-0.0953387	1.0458	0.741959	0.420739	-0.950137	0.357612	-0.11287
Q8WW22	DNJA4_HUMAN	DnaJ homolog subfamily A member 4	-2.5433	-2.31848	-2.00146	-1.37684	-4.69991	-1.14538	-2.26793	-2.80047	-3.63908	-2.20397	-1.86429	-1.97693	-0.502949	-0.376779	-0.283776	-2.32322	-1.57172	-2.49846	-1.46578	-1.0319	-2.36244	-0.71782	-0.607934	-0.388185	-1.47908	-1.41905	-1.36743	-0.430405	-0.389191	-1.50752	-0.112396
Q92572	AP3S1_HUMAN	AP-3 complex subunit sigma-1	0.0615095	-0.635006	-0.221164	0.461883	0.4638	0.4539	-0.307847	-1.11808	-0.659146	-0.13186	0.234444	0.0902571	-0.975172	-0.583143	-0.108032	-0.768778	-0.309867	-0.475726	-0.424073	0.707142	0.618182	-0.0899309	-0.250984	-0.674918	-0.324077	0.02885	0.0706345	-0.9342	-0.672047	-0.159604	-0.112013
Q8TDN6	BRX1_HUMAN	Ribosome biogenesis protein BRX1 homolog	1.10584	1.07082	1.04915	1.15971	0.800435	1.33712	0.530932	0.309597	0.272068	0.721971	0.820854	0.742211	0.199039	0.951968	-0.120196	0.845348	0.46931	0.535988	0.214441	0.460688	0.644247	1.06112	1.27959	0.838107	1.45433	1.41576	1.55244	0.0429856	0.249991	0.114348	-0.111298
P62280	RS11_HUMAN	40S ribosomal protein S11	1.82329	1.82674	2.33452	1.9793	1.81733	2.07217	1.93696	2.12696	2.06778	1.79826	2.04503	1.77494	1.70823	2.10963	2.18056	1.99444	2.00517	1.98081	1.44021	1.64758	1.95314	2.1301	2.32943	2.22388	2.09565	2.17104	2.2161	1.62355	1.73956	1.64619	-0.110707
P22314	UBA1_HUMAN	Ubiquitin-like modifier-activating enzyme 1	4.58475	4.58926	4.47414	4.88042	5.11968	4.94729	4.24265	4.15159	4.1379	4.55177	4.4387	4.51575	4.89071	4.66909	4.54189	5.24528	5.07834	5.34117	4.85238	3.3921	3.48323	4.57688	4.43533	4.57702	4.57205	4.47595	4.47433	3.16275	3.28349	3.26651	-0.110122
Q92522	H1X_HUMAN	Histone H1x	-0.85316	-0.762191	-0.94963	-0.831566	-0.771539	-0.967283	-2.44509	-2.90461	-1.11528	-1.79664	-1.46021	-3.228	-0.891891	-1.32228	-1.10019	-1.58001	-1.61879	-1.99921	-0.511839	-0.155518	-0.601196	-0.749651	-0.853338	-1.0379	-1.22079	-0.63263	-0.871783	-2.10684	-2.43227	-1.62388	-0.10997
Q5T280	CI114_HUMAN	Putative methyltransferase C9orf114	-6.18329	-7.4324	-4.68698	-5.70343	-3.77535	-3.91007	-5.07405	-5.59979	-3.35754	-5.35418	-5.92758	-5.20757	-4.66297	-4.95911	-3.9218	-3.97451	-6.66781	-5.41557	-6.73839	-5.20647	-5.37522	-5.79309	-3.88111	-3.97483	-5.87305	-4.04681	-4.80676	-5.97645	-5.26724	-3.79938	-0.109938
Q15121	PEA15_HUMAN	Astrocytic phosphoprotein PEA-15	0.519053	-0.0944461	0.00306285	-0.0583433	0.207839	-0.442732	0.138281	0.357883	-0.352645	-0.284293	0.223297	-0.0258871	0.672236	1.51628	0.524342	0.377027	0.639873	0.594311	1.14202	-0.634325	-0.224908	1.00857	0.815631	0.354142	-0.654792	-0.154539	-0.291819	0.651829	0.393232	0.333776	-0.109821
P62820	RAB1A_HUMAN	Ras-related protein Rab-1A	-6.87207	-5.64131	-10.8738	-6.59345	-5.73037	-6.19671	-6.23951	-5.81574	-5.13283	-5.43877	-5.12261	-5.42305	-7.92558	-6.86089	-5.6424	-8.14685	-6.1032	-6.34256	-8.08965	-7.26615	-5.20313	-6.42344	-5.19909	-5.52819	-8.6238	-6.54345	-8.04696	-6.74566	-3.514	-5.3722	-0.108302
P17980	PRS6A_HUMAN	26S protease regulatory subunit 6A	2.74262	2.61609	2.72341	2.58952	2.89274	2.6615	2.7832	2.73679	2.64741	2.39895	2.42594	2.37024	2.79174	2.73495	2.59323	2.70441	2.71262	2.79368	2.62855	1.98285	1.81713	2.96066	2.83967	2.90095	2.8697	3.1598	2.83272	2.68968	2.21193	2.14091	-0.10782
Q9UNQ2	DIM1_HUMAN	Probable dimethyladenosine transferase	0.0481161	0.0107147	-0.151073	-0.338778	-0.770842	-0.433943	-0.498491	-0.0271061	-0.610929	-0.7522	-1.70648	-0.813872	-0.249503	-1.29123	-0.626784	-1.37405	-0.745723	-0.729692	-0.15319	-0.642472	-0.574227	0.0121387	-0.687435	-0.70287	0.0446053	-0.351929	0.00723003	-1.88585	-1.67574	-1.5908	-0.107547
P49585	PCY1A_HUMAN	Choline-phosphate cytidylyltransferase A	-1.14574	-1.01037	-1.41438	-3.17747	-2.46029	-2.72428	-1.45021	-1.6232	-2.14439	-1.38005	-1.87259	-1.50085	-0.323164	-0.534995	-1.06147	-1.00162	-1.33937	-1.11823	-3.0006	-2.37598	-2.0494	-1.9652	-3.11298	-2.02446	-2.0694	-2.79092	-1.94001	-2.54742	-2.27721	-1.54962	-0.10718
Q13123	RED_HUMAN	Protein Red	-0.933253	-0.817658	-1.13432	-0.824368	-0.877247	-0.545764	-0.891916	-1.19902	-0.572111	-1.53842	-1.85604	-1.60365	-0.2251	-0.671991	-0.713157	-1.44609	-1.90256	-1.38276	-1.19021	-0.481294	-0.650737	-0.868072	-0.828894	-0.896359	-0.828152	-0.339524	-0.606602	-0.479053	-0.277201	-0.206981	-0.107031
Q99797	MIPEP_HUMAN	Mitochondrial intermediate peptidase	-1.19832	-2.57521	-1.4253	-0.82016	-0.565797	-0.912911	-0.126961	-0.171118	-0.828859	-1.94509	-1.97587	-1.72937	-2.26087	-1.15232	-0.105415	-0.0491858	-2.49399	-3.76905	0.0487947	-1.41657	-2.29481	-0.881862	-0.420633	-2.02485	-2.33085	-1.7181	-1.47422	-0.166685	-0.404083	0.240226	-0.106714
Q16775	GLO2_HUMAN	Hydroxyacylglutathione hydrolase, mitochondrial	-0.520128	-0.639192	-0.777199	-0.61053	-1.17046	-0.576914	-0.389628	-0.582104	-0.813812	0.0633783	-0.163746	-0.166051	-0.617312	-1.22778	-1.10166	-1.22855	-1.58544	-1.36094	-0.31293	0.215823	0.137607	-1.85868	-1.95742	-1.87096	-1.43665	-3.25937	-1.86979	0.581026	0.378831	0.423248	-0.106436
Q14247	SRC8_HUMAN	Src substrate cortactin	1.919	0.975371	2.077	1.91461	2.04459	1.98475	1.99741	1.86183	2.0681	3.70157	3.71168	3.77685	2.7054	2.8175	2.81306	2.04436	2.12562	2.45407	2.71814	3.45204	3.40635	2.54271	2.63263	2.69202	2.31901	2.48549	2.28951	2.16435	2.08995	2.16445	-0.106358
Q99986	VRK1_HUMAN	Serine/threonine-protein kinase VRK1	-3.16857	-1.99841	-3.29184	-3.7575	-3.92187	-3.30043	-2.05014	-1.74061	-4.89368	-2.28548	-2.25193	-2.49183	-1.81903	-2.11922	-4.88488	-2.97872	-3.81107	-3.83648	-1.77261	-3.79749	-1.67518	-2.65291	-2.51393	-2.28159	-2.38205	-1.91018	-3.97178	-3.62652	-4.56454	-3.63831	-0.106096
P11182	ODB2_HUMAN	Lipoamide acyltransferase component of branched-chain alpha-keto acid dehydrogenase complex, mitochondrial	-2.66511	-2.83541	-2.16271	-2.38453	-2.40382	-2.78172	-2.56711	-2.54195	-2.61338	-2.86553	-2.36532	-4.33374	-4.944	-3.05986	-2.78491	-3.22663	-2.55235	-3.32404	-2.76269	-3.6392	-4.78875	-2.34071	-1.92597	-2.57301	-3.08053	-1.769	-2.08225	-3.12869	-3.32406	-5.61161	-0.105818
Q92900	RENT1_HUMAN	Regulator of nonsense transcripts 1	0.594402	0.777687	0.83649	0.718214	0.461218	0.87841	1.20749	0.990439	1.07579	0.666789	0.401005	0.676784	0.902408	0.582657	0.593887	0.704981	0.271295	0.845548	0.452317	-0.26158	0.0501153	-0.207271	0.578528	0.654042	0.80539	0.841972	0.635535	0.716969	0.881247	0.396664	-0.105681
Q99808	S29A1_HUMAN	Equilibrative nucleoside transporter 1	-4.16756	-5.51322	-3.99677	-4.61577	-4.60076	-4.91531	-4.56514	-4.07091	-3.37361	-3.32157	-3.48225	-3.37301	-5.43912	-4.22224	-3.84009	-4.84933	-4.35683	-4.22947	-2.98737	-5.36422	-6.4048	-3.63856	-3.37911	-3.28317	-3.19085	-3.30878	-4.04136	-3.21175	-3.94057	-4.90988	-0.105144
Q10567	AP1B1_HUMAN	AP-1 complex subunit beta-1	-0.0177198	0.0156561	-0.065957	0.521093	0.0920387	0.315235	0.806165	0.59569	0.826505	0.76434	0.647532	1.02198	-0.123729	-0.129821	-0.106715	0.475178	0.452977	0.0203866	0.337811	0.697407	0.0172411	0.666849	0.336741	0.324712	0.294197	-0.0584608	0.457455	-1.97594	-2.53609	-2.36852	-0.104725
P84090	ERH_HUMAN	Enhancer of rudimentary homolog	-5.95559	-5.83348	-4.41342	-4.61964	-6.06253	-4.59579	-6.39505	-4.39297	-4.55693	-5.12885	-5.38555	-6.37389	-4.43718	-4.30493	-3.99808	-5.06109	-4.82941	-4.4697	-4.96489	-6.43087	-6.85818	-4.5849	-4.6352	-6.29321	-4.73447	-6.10208	-4.78879	-2.22378	-6.14527	-6.25282	-0.104361
Q86V21	AACS_HUMAN	Acetoacetyl-CoA synthetase	-3.40839	-2.69252	-3.72237	-4.71896	-3.67458	-3.89815	-2.44743	-2.48242	-2.35266	-2.56844	-2.8156	-2.5871	-1.19178	-1.4658	-1.64574	-2.92444	-3.35627	-2.66389	-2.35481	-2.61007	-2.53558	-2.02426	-2.00133	-1.88932	-3.78459	-3.7911	-3.37937	-0.754247	-1.99272	-1.58093	-0.103349
Q8N0U8	VKORL_HUMAN	Vitamin K epoxide reductase complex subunit 1-like protein 1	-1.41006	-0.808163	-0.684328	-2.06805	-2.02522	-1.35759	-0.724296	-1.18161	-0.213265	-1.83183	-1.98879	-1.66786	-1.25951	-1.22707	-0.948251	-0.971536	-0.701499	-0.487488	-1.55603	-2.47563	-4.44748	-1.41745	-0.970629	-1.24939	-1.49851	-0.670161	-0.968786	-2.59281	-5.08384	-5.47047	-0.102979
O95168	NDUB4_HUMAN	NADH dehydrogenase [ubiquinone] 1 beta subcomplex subunit 4	0.487372	-0.00664026	-0.122694	1.46461	1.3802	1.56847	1.18682	1.15655	1.19837	1.28835	1.11921	1.29382	1.42784	1.1307	1.17582	0.772216	0.673311	0.638151	0.132046	0.819841	0.930157	-0.0116083	-0.234197	0.00721247	0.868543	0.452732	0.818138	1.36134	1.3644	1.43297	-0.101517
Q99729	ROAA_HUMAN	Heterogeneous nuclear ribonucleoprotein A/B	1.75801	2.0977	1.54018	2.00918	1.03262	2.09503	1.85835	1.51196	2.29127	1.809	0.9762	1.77068	1.51594	1.66455	1.76062	2.05932	1.60483	1.84306	1.71778	0.653193	0.879589	1.4377	1.10275	1.98783	1.56496	2.18035	2.03645	1.38449	-1.39877	1.1532	-0.100792
Q8NI36	WDR36_HUMAN	WD repeat-containing protein 36	-0.0381175	-0.0179314	-0.450571	-5.96079	-0.896806	-1.11832	-0.341065	-0.473928	-0.309481	-1.08896	-1.46179	-1.14644	-0.405788	-0.725344	-0.569476	-3.52474	-1.24841	-1.16941	-0.649547	-0.178322	-0.290079	-0.547067	-0.819835	-0.544778	-0.693539	-0.944964	-0.993345	-0.607169	-4.40074	-0.338577	-0.10041
P18887	XRCC1_HUMAN	DNA repair protein XRCC1	-3.34021	-4.24084	-2.28438	-4.59055	-4.16963	-4.60051	-2.8489	-4.11752	-4.19883	-4.39255	-4.60437	-5.23099	-5.20794	-4.59239	-3.69982	-5.41953	-4.1298	-3.99726	-5.00648	-6.31602	-3.74825	-4.85539	-1.50277	-5.32127	-4.32605	-6.10874	-5.37205	-2.86039	-0.836604	-4.14929	-0.0999726
O14662	STX16_HUMAN	Syntaxin-16	-4.62685	-1.90484	-1.95293	-1.99849	-2.50861	-2.81085	-2.30526	-2.13334	-1.55288	-1.61383	-2.4302	-1.78801	-1.86377	-5.16279	-3.97911	-4.14579	-2.04575	-2.07844	-1.7921	-3.66792	-4.39294	-1.82454	-2.29397	-1.51827	-2.15673	-2.00831	-3.5126	-2.76852	-3.72614	-3.17809	-0.0988212
Q96C23	GALM_HUMAN	Aldose 1-epimerase	-4.20654	-4.46365	-5.19049	-1.62629	-1.29582	-1.42527	-3.47749	-3.78089	-3.75146	-3.93205	-1.74369	-1.45024	-0.41758	-0.910977	-0.870262	-2.92188	-2.8138	-2.66867	-3.2825	-3.48646	-2.93763	-3.42703	-3.68266	-3.11646	-1.84636	-1.52387	-2.92715	-0.48106	-0.540406	-0.715898	-0.0987996
P61313	RL15_HUMAN	60S ribosomal protein L15	-2.64067	-2.9868	-3.49515	-2.16808	-2.80949	-3.30752	-6.64146	-3.55197	-3.20987	-3.40702	-3.39736	-5.29274	-2.72541	-2.44461	-5.32874	-1.63499	-2.67763	-6.43254	-2.10698	-5.78152	-6.01043	-1.35779	-3.49562	-7.35494	-2.54816	-2.70911	-2.07456	-3.66152	-3.97692	-5.09102	-0.0983077
O95834	EMAL2_HUMAN	Echinoderm microtubule-associated protein-like 2	-0.713498	-0.471647	-1.04215	-2.10452	-1.87901	-2.69107	-1.95772	-2.01996	-2.16554	-0.44509	-0.721065	-0.554821	0.241093	-0.0969421	-0.229732	-1.98127	-1.81129	-1.25175	0.517579	0.736875	0.787598	-0.40939	-0.944294	-0.47063	-1.30719	-1.99084	-1.7773	0.354796	0.173146	0.231352	-0.0982626
O43447	PPIH_HUMAN	Peptidyl-prolyl cis-trans isomerase H	-0.399346	0.42997	0.64948	0.145134	0.249969	-0.680499	-1.2322	-0.661031	0.189302	-0.275176	-1.15264	-0.474663	-0.69859	0.607707	0.790709	-0.74058	-0.383302	-0.34545	-0.105665	0.931184	0.955329	-0.235075	0.328008	-0.0127464	-0.190231	-0.800503	0.588849	-0.809376	-0.607525	0.394125	-0.0981708
P14406	CX7A2_HUMAN	Cytochrome c oxidase subunit 7A2, mitochondrial	1.76357	1.56945	1.44756	2.66758	2.19437	2.64543	2.25359	2.04052	1.99308	1.10357	0.68766	0.837461	2.0325	1.46353	1.40571	1.75562	1.52704	1.50235	0.757076	0.86213	0.823128	1.9026	1.6873	1.84214	2.36271	1.53989	2.10077	1.7791	1.76026	1.68963	-0.0979798
O60841	IF2P_HUMAN	Eukaryotic translation initiation factor 5B	1.08051	1.08855	0.959111	1.31194	0.704074	1.19223	0.627564	0.780719	0.420854	0.847622	0.844137	1.05261	1.70214	0.777442	0.78789	-0.00519255	0.466705	1.24774	1.42147	1.51069	1.34882	1.11534	1.1768	1.16506	1.11721	0.971005	1.01413	1.95947	1.47499	1.67284	-0.0969455
P11717	MPRI_HUMAN	Cation-independent mannose-6-phosphate receptor	0.986546	0.0499541	1.01425	0.817849	0.633545	0.716721	0.40616	0.362484	-0.624578	1.50368	1.2553	1.46781	1.45999	1.3009	0.911375	1.52374	0.473869	1.28741	1.9224	0.984354	1.37495	0.855979	0.272133	0.794692	0.996613	-0.0234163	-1.24584	0.535653	0.743026	0.984341	-0.0968721
P13761	2B17_HUMAN	HLA class II histocompatibility antigen, DRB1-7 beta chain	-2.63408	-1.29775	-1.37474	-0.818919	-1.09275	-2.31645	-1.35184	-1.55577	-1.10491	-0.969226	-3.43861	-1.92845	-1.76865	-0.979713	-2.17673	-0.658553	-6.61303	-3.58707	-0.0416649	0.928646	0.797138	-2.10343	-2.54445	-0.49164	-1.04797	-1.91993	-3.03754	-0.850457	-1.76821	-0.603543	-0.0966513
Q96Q11	TRNT1_HUMAN	CCA tRNA nucleotidyltransferase 1, mitochondrial	-2.46027	-2.46179	-2.44883	-2.6211	-2.43027	-2.53158	-3.1302	-2.85019	-3.05897	-3.90634	-4.03028	-3.63407	-2.34227	-3.1668	-2.49026	-2.99557	-2.76081	-2.68101	-2.90765	-2.61493	-4.11808	-2.08588	-2.48552	-2.18224	-5.29254	-2.25398	-2.55775	-2.78242	-2.07208	-1.93327	-0.0933867
P43487	RANG_HUMAN	Ran-specific GTPase-activating protein	2.51023	2.62057	2.44459	2.24158	2.3939	2.13065	3.24984	3.33458	3.3706	1.25771	1.38975	1.31629	2.33472	2.41937	2.40043	1.3589	1.27202	1.49853	2.44288	3.16626	3.14905	3.13329	2.90274	3.01	1.91217	2.15468	2.06529	2.82669	3.00588	2.89315	-0.0927298
Q96GM5	SMRD1_HUMAN	SWI/SNF-related matrix-associated actin-dependent regulator of chromatin subfamily D member 1	-3.10181	-3.37481	-3.63899	-2.99851	-2.69087	-2.81993	-1.95234	-2.16048	-1.99508	-3.15248	-3.42166	-3.23543	-3.18466	-3.21594	-2.98464	-5.31149	-3.51124	-3.4738	-1.91836	-2.03197	-2.00688	-2.79426	-2.51129	-2.74599	-2.39878	-2.16047	-5.3545	-2.61486	-2.53564	-3.01173	-0.0926807
P43007	SATT_HUMAN	Neutral amino acid transporter A	-2.72794	-2.71974	-2.34003	-1.74071	-2.71011	-2.92414	-0.496998	-1.55211	-1.6483	-0.640666	-1.05418	-0.591444	0.3567	-0.0542518	-0.437151	-3.16485	-3.74637	-1.51522	1.01006	1.61195	1.59589	-0.200579	-0.406591	-0.508839	-2.92274	-2.27995	-2.26212	-0.536497	0.0559073	-0.460861	-0.0925126
Q9BWM7	SFXN3_HUMAN	Sideroflexin-3	2.88864	2.8013	2.61646	1.64271	1.85624	1.80079	1.30499	1.14692	1.80607	3.2768	3.13959	3.28507	2.80044	2.62269	2.48792	1.89793	2.17131	2.16735	3.26042	3.20169	3.7509	3.01093	2.90786	3.043	2.33878	2.72563	2.12727	3.38191	3.34659	3.50762	-0.0923197
Q13685	AAMP_HUMAN	Angio-associated migratory cell protein	-2.07174	-1.2084	-1.44689	-0.699999	-1.09464	-1.13271	-1.61554	-1.48756	-3.9171	-2.81807	-2.70677	-2.76099	-1.92045	-2.033	-1.22647	-2.18282	-1.54331	-2.53437	-3.01134	-3.35616	-0.16712	-0.839999	-1.31782	-1.72679	-1.7077	-1.95417	-2.29021	-0.686185	-0.713633	-0.459237	-0.0919878
Q8WUP2	FBLI1_HUMAN	Filamin-binding LIM protein 1	-6.16372	-4.92545	-3.88793	-6.1351	-3.25483	-3.37867	-2.69908	-3.98015	-6.12257	-2.80844	-3.69316	-3.98359	-4.25071	-6.77032	-4.01227	-6.99166	-3.00914	-6.74693	-5.03085	-5.12009	-0.947358	-4.55622	-6.38528	-3.59607	-4.57589	-3.6689	-7.17521	-3.3408	-4.27202	-4.69831	-0.0914149
Q49A26	GLYR1_HUMAN	Putative oxidoreductase GLYR1	-1.34452	-1.4467	-1.39909	-1.2043	-3.79206	-1.05296	-1.19702	-1.30887	-0.926976	-1.71326	-2.28369	-1.64309	-1.68266	-1.78853	-2.01323	-1.59857	-1.67656	-2.20815	-1.08549	-3.43497	-2.81665	-1.03179	-1.45813	-1.20848	-0.700555	-0.699495	-0.834654	-1.82894	-3.44475	-3.99661	-0.0911784
Q9NX20	RM16_HUMAN	39S ribosomal protein L16, mitochondrial	-3.37155	-2.4857	-5.3163	-3.08131	-2.50309	-2.67827	-4.31734	-3.4685	-2.96465	-3.82783	-3.4333	-2.8059	-5.65822	-4.04809	-3.17776	-3.15208	-4.23803	-3.57832	-4.52041	-4.99305	-4.55211	-3.40381	-2.75174	-2.58362	-2.95624	-2.86622	-3.12332	-7.33564	-2.29776	-2.75221	-0.0903094
P62917	RL8_HUMAN	60S ribosomal protein L8	1.08832	0.675127	1.35358	1.69403	1.11573	1.20119	1.09972	1.24347	1.27312	0.690159	1.20481	0.750198	-0.0404834	1.02518	1.20975	1.8163	1.80286	1.27056	0.305602	-1.07281	-0.996826	1.02878	1.52091	1.16481	1.25645	0.467982	1.52759	0.507593	0.232629	0.0579401	-0.0898583
Q92466	DDB2_HUMAN	DNA damage-binding protein 2	-3.45708	-3.45172	-3.87674	-1.68147	-2.54222	-1.6618	-3.11651	-2.60248	-1.73091	-2.72765	-2.54893	-2.64506	-2.33169	-2.14829	-2.1102	-3.22512	-2.81542	-2.35903	-3.00515	-2.15001	-3.05155	-2.30609	-3.30774	-3.3676	-2.034	-3.13579	-2.0934	-2.77169	-2.75871	-2.74433	-0.0892576
Q6P587	FAHD1_HUMAN	Acylpyruvase FAHD1, mitochondrial	-1.75195	-1.85243	-1.8487	-0.932373	-0.189457	-0.700573	-0.930807	-0.403818	0.179304	-1.14521	-0.752201	-2.35554	0.526499	-1.10921	-0.254522	-0.704565	-2.36454	-2.02179	-0.437673	-0.113308	-0.169318	-1.48809	-1.32504	-2.22037	-1.54269	-1.80729	-1.97132	-0.275695	-0.610718	-0.207304	-0.089086
Q07020	RL18_HUMAN	60S ribosomal protein L18	2.76321	2.88969	2.77971	2.54325	2.63882	2.59215	2.82193	2.6484	2.80079	2.59321	2.33622	2.50371	2.52447	2.25188	2.16506	2.90916	2.51088	2.70695	2.24862	2.11223	2.3666	2.9994	2.73664	3.13913	2.79082	2.47483	2.60881	0.575163	2.82696	0.16457	-0.0886068
Q9NUJ1	ABHDA_HUMAN	Mycophenolic acid acyl-glucuronide esterase, mitochondrial	-2.29093	-2.43743	-2.02727	-0.318435	-1.03058	-0.388308	-0.944988	-0.99537	-0.764934	-0.367273	-0.647517	-0.533796	-0.867247	-1.62238	-1.48462	-1.177	-1.08266	-1.37784	-2.52376	-2.33499	-1.92885	-2.24976	-2.81515	-2.09072	-1.31141	-2.70201	-1.46801	-0.354553	-0.310123	-0.705297	-0.0874819
Q5JTZ9	SYAM_HUMAN	Alanine--tRNA ligase, mitochondrial	-2.76949	-1.36253	-2.22583	-1.76759	-1.37957	-0.949045	-1.29521	-1.66248	-1.01178	-0.294192	-0.543083	-0.375406	-1.32433	-1.86199	-0.128777	-2.30525	-1.13519	-1.87484	-2.20487	0.110927	-1.63758	-0.302711	-0.893581	-0.181368	-1.08279	-0.00526103	-1.43756	0.831146	0.720895	-1.96432	-0.0873909
P17858	K6PL_HUMAN	ATP-dependent 6-phosphofructokinase, liver type	1.66609	0.655514	1.40909	-0.145607	0.523243	0.648087	-0.426663	-0.567581	0.152007	0.741615	0.562581	1.13527	0.748816	0.492658	0.189691	0.608541	0.130329	1.18755	0.592243	0.130391	0.655705	-0.182921	-0.551332	0.592316	-0.634572	0.902818	0.865959	-0.166724	0.27778	1.26554	-0.085481
P61601	NCALD_HUMAN	Neurocalcin-delta	-0.583491	-0.290078	0.0850398	-1.13984	-0.637539	-1.03189	-1.52232	-2.29941	-1.49366	1.03946	1.51003	1.23126	-1.34423	-0.72155	-0.733097	-0.105614	0.916408	0.451937	-0.506109	-3.04468	-3.17858	-1.19799	-0.856269	-1.67855	0.138078	0.920868	0.841416	-2.27126	-3.98555	-3.25933	-0.0853088
Q15029	U5S1_HUMAN	116 kDa U5 small nuclear ribonucleoprotein component	2.60234	2.7706	2.54067	2.53773	2.71091	2.55572	2.80049	2.71475	2.64019	2.26168	2.04457	2.0831	2.9627	2.73583	2.64805	2.62871	2.2007	2.21933	2.81919	2.42035	2.40314	2.62683	2.63741	2.614	2.92531	2.86262	2.65029	2.76038	2.45156	2.54376	-0.0849202
P30043	BLVRB_HUMAN	Flavin reductase	0.610494	0.792001	0.985709	0.61182	0.739413	0.349204	0.117384	-0.138502	-1.0943	0.172127	0.912849	1.33905	0.0246272	-0.13434	0.255959	-0.419124	-0.0167594	-0.0976637	1.14084	0.908327	0.853052	-1.18902	-1.20809	-0.579623	0.302933	-0.449895	-0.0722936	0.0210547	1.06411	0.864557	-0.0847611
P50914	RL14_HUMAN	60S ribosomal protein L14	2.89214	2.78756	3.66916	2.55022	3.01199	2.9011	2.9399	2.78859	2.53137	2.61143	3.17234	2.39702	2.72401	2.68462	2.54003	2.80848	2.92786	3.29229	2.49893	2.0288	2.04355	3.14924	3.10194	3.00873	2.94887	3.55511	3.24368	1.74164	2.21074	1.48371	-0.0846446
Q13561	DCTN2_HUMAN	Dynactin subunit 2	2.4296	2.88362	2.64032	2.18637	2.48137	2.22174	2.06457	2.48312	1.73723	2.74595	2.46051	2.44234	2.38801	2.68475	2.43546	2.77936	2.55971	1.95435	2.43866	2.21022	2.27641	2.16036	2.25603	1.97956	2.22558	3.06294	2.91381	1.80542	1.66612	1.60365	-0.0834249
Q9C0C9	UBE2O_HUMAN	E2/E3 hybrid ubiquitin-protein ligase UBE2O	-2.16368	0.643518	-2.33132	-2.27652	-0.91498	-2.03691	-0.156273	-3.07604	0.0662085	-3.56852	-2.24642	-2.37371	-0.712342	-1.1299	-0.901014	-1.19016	-1.72452	-3.45198	-0.449239	-2.07166	-2.45648	-2.01299	-2.5937	-2.0844	-1.77498	-2.08731	-2.44827	-0.898559	-1.25618	0.214106	-0.0830718
P51532	SMCA4_HUMAN	Transcription activator BRG1	-0.731768	-0.47588	-0.400624	-0.412979	-0.378082	-0.407193	-0.352886	-0.461203	-0.375492	-1.22519	-1.46939	-1.35557	-0.331726	-0.742296	-0.531093	-0.728099	-0.712138	-1.51687	-0.578138	-1.50455	-1.6431	-0.901458	-0.178561	-1.59763	-0.564386	0.596388	-0.0573231	-1.28024	-0.631468	-1.12725	-0.0827585
P54577	SYYC_HUMAN	Tyrosine--tRNA ligase, cytoplasmic	2.77752	3.08332	2.77799	2.88818	2.8189	2.60086	2.4231	2.66014	2.37434	2.52367	2.48503	2.69485	2.06982	2.04492	1.95385	2.94448	2.78766	3.10767	2.3884	1.62678	1.82697	2.75806	2.48086	2.67772	2.50109	2.38111	2.03036	1.8178	1.82691	1.54072	-0.0817728
P09525	ANXA4_HUMAN	Annexin A4	1.30902	1.11573	1.51347	1.2499	0.999672	0.89683	0.742006	0.9149	0.861911	1.65469	1.65788	1.59565	0.906307	1.33742	1.30316	0.445889	0.642371	0.479788	2.6003	3.09622	3.05538	0.72674	0.452621	0.565607	0.501279	-0.140408	0.850967	0.781193	0.913326	0.86025	-0.0816463
O15116	LSM1_HUMAN	U6 snRNA-associated Sm-like protein LSm1	-0.58307	-0.561054	-0.785586	-2.44612	-1.8046	-1.85931	-0.871076	-0.719202	-0.566062	-1.51322	-1.17085	-1.02571	-2.50976	-2.88822	-4.73438	-1.55086	-1.7482	-1.83361	-1.18445	-3.43792	-4.10704	-1.22911	-1.35776	-0.989039	-1.38772	-0.970542	-0.992024	-4.07428	-5.22203	-3.80286	-0.0813405
A0MZ66	SHOT1_HUMAN	Shootin-1	-1.35809	-1.7276	-1.56888	-3.93429	-3.80549	-2.40702	-3.11793	-1.43677	-3.53696	-0.40891	-0.615648	-0.584737	-0.608822	-1.1716	-1.2849	-2.50905	-3.09581	-2.80729	-0.621287	-0.0372186	-0.357803	-2.68797	-3.18841	-2.92001	-1.88513	-2.06405	-1.52113	-1.87646	-1.74205	-1.64942	-0.0797206
Q15050	RRS1_HUMAN	Ribosome biogenesis regulatory protein homolog	0.4706	0.693494	0.796621	-0.611558	0.194363	0.644902	-0.371857	-0.753927	0.053297	-2.06201	-0.942701	-2.12731	-2.36616	-2.98743	-3.29203	-2.47432	-3.03912	-2.40207	-1.21468	0.31554	0.385849	-0.455492	-0.675729	0.423521	-0.448841	0.452937	0.571808	-2.06192	-1.1157	-0.965884	-0.0797147
P32969	RL9_HUMAN	60S ribosomal protein L9	2.30778	2.43121	2.34488	2.03349	2.32254	2.11584	2.28168	2.31613	2.26196	1.99192	1.87844	2.03556	2.29518	2.11058	1.9497	2.40525	2.07916	2.34487	1.76236	1.68721	1.66574	2.55109	2.38631	2.59805	2.33314	2.20611	2.26739	2.07811	2.25747	2.30891	-0.0789972
Q9UHQ9	NB5R1_HUMAN	NADH-cytochrome b5 reductase 1	-1.55724	-0.569893	-1.25632	0.758992	0.125273	0.373947	-2.11076	-0.521918	-0.681372	0.944664	0.622783	0.774414	-0.0328191	-0.120861	-0.0216111	1.25048	0.983613	0.656164	-0.296467	-1.26827	-0.208342	-0.432956	-0.277553	-0.0604608	-0.776267	-1.61572	-2.24538	-0.790425	-1.56971	-0.137124	-0.0789416
P13073	COX41_HUMAN	Cytochrome c oxidase subunit 4 isoform 1, mitochondrial	2.04779	1.22785	2.29146	3.22044	3.02898	2.80203	2.41118	2.52575	2.72134	1.80802	2.45109	1.9508	0.817178	1.82789	2.16697	2.20367	1.8823	1.56603	1.47628	2.84386	2.68317	2.24632	2.96999	2.5992	1.79578	2.52785	2.49981	0.347725	1.46003	1.21292	-0.0788796
Q9Y2Q3	GSTK1_HUMAN	Glutathione S-transferase kappa 1	2.06304	1.64303	2.29547	1.45355	1.78559	1.57588	2.06379	2.17459	2.20802	1.82028	2.45182	2.20192	1.33169	1.9748	2.12597	1.20084	2.12438	1.5467	1.55287	2.71503	2.6443	2.8527	3.39488	3.06427	2.00421	2.792	2.46455	0.699528	1.31095	1.46317	-0.0786519
Q9NYF8	BCLF1_HUMAN	Bcl-2-associated transcription factor 1	-5.42642	-3.78886	-2.60165	-5.54628	-3.11165	-3.39073	-3.09852	-3.31748	-5.32596	-2.43254	-3.4304	-4.53457	-4.37426	-3.0382	-2.53943	-5.15094	-2.76487	-5.87889	-5.17747	-3.13434	-2.46833	-3.57612	-4.46302	-3.20277	-3.2652	-2.36867	-3.26687	-3.85305	-3.76585	-3.1005	-0.0780069
O60264	SMCA5_HUMAN	SWI/SNF-related matrix-associated actin-dependent regulator of chromatin subfamily A member 5	0.316342	0.36593	0.122868	0.388801	0.499251	0.637438	0.645891	0.277999	0.192803	0.140159	-0.21272	0.160927	0.274278	0.148663	-0.0519387	-0.364469	0.122063	0.21721	0.732371	0.339319	0.677574	0.590161	0.332169	0.579632	0.414353	0.445217	-0.171976	-0.739622	0.56998	0.160018	-0.0777645
Q13136	LIPA1_HUMAN	Liprin-alpha-1	-2.36917	-2.43341	-2.80854	-3.42714	-3.8081	-4.1508	-3.35755	-3.08196	-4.49843	-1.2146	-1.3815	-1.21985	-3.43225	-3.6965	-3.8485	-2.62146	-3.61213	-3.36966	-3.5691	-4.23402	-1.22268	-3.07712	-2.83956	-3.4882	-4.54932	-4.19261	-3.61506	0.344229	0.130645	-3.84746	-0.0776676
O00170	AIP_HUMAN	AH receptor-interacting protein	-0.227984	-0.275626	-0.425625	-2.99758	-1.39586	-1.84835	-1.37132	-1.37778	-0.874041	-1.36298	-1.5913	-1.39609	-0.695925	-0.965633	-1.03033	-1.94251	-1.96064	-1.50114	-0.625847	-0.743228	-1.05137	-0.922333	-1.49746	-0.619188	-0.265324	-0.150774	-0.136916	0.432699	-2.91101	-2.74593	-0.0774653
Q15645	PCH2_HUMAN	Pachytene checkpoint protein 2 homolog	-0.104022	-0.594323	0.115886	-1.1978	-0.652446	-0.761988	-2.85456	-3.60052	-1.09121	-1.82897	-3.59379	-3.06416	-0.778713	-0.379759	-0.321329	-0.991227	-1.06236	-1.46817	-0.841301	-2.13636	-2.28836	-0.969712	0.136331	-0.108022	0.182742	0.749827	0.415156	-1.83012	-1.41807	-2.42032	-0.0771654
Q9Y6D9	MD1L1_HUMAN	Mitotic spindle assembly checkpoint protein MAD1	-0.233525	-0.149763	-0.186213	0.171535	-0.818379	0.0126156	0.303135	-2.0788	-2.93995	0.0300385	0.536498	0.102866	-2.28777	-0.174826	-0.356671	-0.106146	-0.195149	-0.214352	-0.339364	-0.568475	-0.357272	-0.401138	-1.36158	-1.54649	-0.835601	-1.0647	-1.68982	-0.250717	-0.705974	-1.62088	-0.0759731
Q13576	IQGA2_HUMAN	Ras GTPase-activating-like protein IQGAP2	-1.67213	-1.69255	-2.18261	-1.67428	-2.73853	-1.47124	-2.52651	-2.42969	-1.65163	-1.55954	-1.37939	-2.64926	-2.2921	-2.84826	-2.01387	-2.09584	-2.48095	-2.10712	-2.61446	-1.51122	-0.78307	0.183234	0.156255	0.368487	-2.68316	-1.20903	-2.53696	-0.731813	-0.485906	-0.74109	-0.0755366
O75380	NDUS6_HUMAN	NADH dehydrogenase [ubiquinone] iron-sulfur protein 6, mitochondrial	-4.15803	-6.63979	-4.15574	-4.91862	-4.07677	-4.41752	-7.23901	-8.12415	-8.10184	-5.05832	-9.42947	-8.00517	-4.95907	-3.99588	-4.3531	-3.94417	-4.38083	-8.5414	-4.99435	-5.27975	-6.23291	-6.22765	-4.67779	-4.14037	-4.22192	-4.79802	-7.69135	-3.12307	-4.10226	-4.65938	-0.0754265
P43686	PRS6B_HUMAN	26S protease regulatory subunit 6B	1.48758	1.26012	1.4289	1.98468	1.82812	1.70469	1.72342	2.00213	1.92098	1.63043	1.66634	1.36245	1.48756	1.67996	1.29824	2.156	1.41802	1.93724	1.25197	0.455998	1.2561	2.18192	1.63752	1.98092	1.76488	1.46155	1.81654	1.28891	1.24899	0.970783	-0.0745882
Q14061	COX17_HUMAN	Cytochrome c oxidase copper chaperone	-1.73068	-6.32419	-1.87324	0.0245837	-2.06464	-0.713997	-1.06703	-1.5158	-1.68179	-0.0702394	-0.769886	-0.915517	-0.376755	-1.55986	-1.14193	-1.23089	-1.23024	-1.51203	-1.32209	-1.09174	-1.54416	-2.46623	-2.73842	-2.79631	-1.3205	-3.41802	-2.06395	-3.31527	-4.08917	-3.61421	-0.0738128
P52565	GDIR1_HUMAN	Rho GDP-dissociation inhibitor 1	0.671277	0.26145	0.482345	1.98448	1.24733	1.47844	0.681434	0.900477	0.657673	0.335376	1.24388	0.707745	0.755496	2.03006	2.30143	-0.397829	0.963649	0.654583	1.33943	2.80419	2.93568	0.369489	1.12372	0.374691	0.87165	0.73594	0.973896	0.613907	0.766179	0.8372	-0.0730883
P17480	UBF1_HUMAN	Nucleolar transcription factor 1	-0.348479	-3.63283	-0.905236	-0.573891	-0.464839	-0.479907	-0.300999	-0.217373	-0.266381	-0.868351	-1.18511	-0.911568	-0.180002	-0.305629	-0.424297	-4.00446	-1.07324	-0.918915	-0.383143	0.152991	0.206465	-0.590687	-0.792738	-0.800654	-0.174322	-0.339273	-0.181445	-0.298986	-0.0778483	-0.00486165	-0.0721341
Q6ZU35	K1211_HUMAN	Uncharacterized protein KIAA1211	-8.93439	-9.11597	-5.60103	-7.88933	-8.03643	-9.42205	-7.78797	-8.52922	-7.20454	-7.25033	-7.6357	-8.31869	-6.97777	-6.86375	-6.4305	-7.15621	-9.41084	-9.55239	-5.83178	-8.06379	-7.23184	-5.23334	-9.79414	-4.64794	-6.55332	-10.3096	-5.39614	-8.32845	-3.08167	-5.96733	-0.0709929
Q86Y82	STX12_HUMAN	Syntaxin-12	-0.223997	-0.297491	-0.299494	-0.983537	-0.664721	-1.07007	-0.795205	-0.937323	-1.13318	-0.393844	-0.445179	-0.533147	0.332597	0.133252	0.00169922	0.174631	0.12005	0.0336792	-1.10843	-0.727082	-0.596774	-0.448747	-0.618921	-0.505887	-0.613714	-0.584958	-0.80151	-3.36446	0.000952145	-2.68088	-0.0696862
Q15003	CND2_HUMAN	Condensin complex subunit 2	-2.53231	-4.41658	-2.63273	-2.01134	-2.0211	-5.23372	-1.73095	-1.62786	-1.71428	-3.06444	-1.72104	-3.32236	-1.56261	-2.24517	-2.61809	-3.50939	-2.34566	-3.91582	-2.33855	-1.64226	-3.92027	-1.9702	-2.24601	-2.04549	-4.05441	-1.2957	-1.33514	-2.63121	-3.0694	-2.59165	-0.0696172
Q96AQ6	PBIP1_HUMAN	Pre-B-cell leukemia transcription factor-interacting protein 1	-3.74472	-3.79375	-7.00737	-3.98263	-3.41538	-2.98713	-3.13189	-4.85805	-4.71822	-1.62007	-1.72801	-1.48163	-0.525552	-0.856943	-0.879934	-0.966083	-1.28266	-1.10062	-0.653402	-5.93351	-3.12893	-0.764326	-1.20396	-1.05064	-3.52562	-1.60431	-4.52297	-2.87953	-5.31722	-4.46047	-0.0695214
P07741	APT_HUMAN	Adenine phosphoribosyltransferase	3.76565	3.69437	3.57926	2.83134	2.94305	2.94656	2.86261	2.8847	2.8578	3.31296	3.29176	3.43015	-0.730161	-1.46048	-1.33028	0.950903	1.6262	2.12927	2.68398	1.63455	1.97833	2.80157	2.37149	2.72809	2.11685	1.63058	2.00734	0.776217	1.05913	1.76817	-0.0676237
P0DJJ0	SRG2C_HUMAN	SLIT-ROBO Rho GTPase-activating protein 2C	-2.32487	-2.33665	-2.28216	-3.05788	-2.51701	-2.99721	-2.0774	-1.94992	-1.93463	-2.3913	-2.68676	-2.41785	-2.04179	-2.21134	-2.27108	-2.00726	-2.59775	-2.06586	-0.709875	-3.06054	-4.10952	-1.47386	-1.77609	-1.58297	-2.02645	-1.92169	-2.08121	-3.18786	-3.46986	-4.11104	-0.0675397
P13473	LAMP2_HUMAN	Lysosome-associated membrane glycoprotein 2	1.27809	1.10475	0.951849	1.84543	2.15284	2.02315	2.28873	2.18116	2.16244	3.18095	2.96486	2.97957	3.98708	3.65071	3.49686	2.38303	2.2328	2.22739	2.09757	2.29508	2.21245	2.43217	2.2759	2.17108	2.4056	2.22625	2.22262	3.95391	3.97813	4.0791	-0.067068
P15586	GNS_HUMAN	N-acetylglucosamine-6-sulfatase	-0.273968	-0.332459	0.0189932	0.730279	0.832	0.660953	0.456904	0.583116	0.485557	0.474812	0.838422	0.451842	-0.202146	0.0406514	0.267101	-0.0814698	0.497581	0.121627	-0.290783	0.0346852	0.167038	0.0771755	0.662829	0.215562	-0.591911	0.405071	0.0423336	1.14285	1.00037	1.25123	-0.0667313
P13688	CEAM1_HUMAN	Carcinoembryonic antigen-related cell adhesion molecule 1	-2.25962	-0.83098	-1.54066	2.1214	2.33294	2.37617	0.701841	0.485469	0.509178	2.29031	2.1945	2.20803	-1.24578	-0.354398	-1.40674	-0.805765	-2.13647	-0.150531	0.264345	0.593536	0.881017	-1.60176	-0.946851	-1.67328	-0.896061	-1.21365	-1.7821	4.14816	4.17264	4.30573	-0.0657202
Q16540	RM23_HUMAN	39S ribosomal protein L23, mitochondrial	0.565564	1.15894	-0.158129	0.246162	0.767438	0.549612	0.907282	0.662852	1.10036	0.585177	-1.00517	0.340732	1.51155	0.368071	0.0697619	-0.29519	0.126799	1.96815	1.34995	-1.38738	-1.14864	1.37855	-1.05132	1.21586	1.60587	-0.852247	-0.0890067	1.39828	0.750913	1.40268	-0.0656602
P56385	ATP5I_HUMAN	ATP synthase subunit e, mitochondrial	-0.171995	-0.459706	-0.499014	2.08515	-0.0325693	1.54912	1.07717	0.10015	-1.91386	0.646404	1.23801	1.25342	0.522963	0.938954	0.516557	-1.01488	1.69131	0.682244	-0.651701	1.16747	1.1183	-0.845728	-0.968954	-1.07168	0.811143	-1.57458	0.481059	0.0489475	-1.03981	0.198516	-0.0655511
O75351	VPS4B_HUMAN	Vacuolar protein sorting-associated protein 4B	-0.574172	-1.85722	0.073482	-1.47098	-1.50644	-4.87249	-2.70029	-1.8473	-2.00981	-2.81259	-0.888349	-4.05033	-4.94404	-0.191489	0.142305	-2.22028	-1.85479	-3.27056	-1.81975	-2.96975	-3.28445	-2.022	-0.6064	-1.63122	-1.52723	0.448383	0.196583	-2.94993	-1.59215	-2.63803	-0.0650117
O14681	EI24_HUMAN	Etoposide-induced protein 2.4 homolog	-2.16868	-1.7376	-3.80408	-0.45053	-1.07967	-0.293678	-1.70064	-3.05307	-5.16019	-0.0364661	-0.0934258	-4.20974	-4.01146	-1.80942	-1.80239	-0.931926	-4.27579	-1.06227	-1.55279	-1.54215	-4.02551	-1.23243	-3.79207	-1.98498	-1.55656	-1.76502	-3.06497	-0.532252	-0.975565	-1.34734	-0.0647104
P12081	SYHC_HUMAN	Histidine--tRNA ligase, cytoplasmic	2.50856	0.854104	2.8198	1.69168	1.49417	1.37972	0.735339	1.68794	1.62086	0.0542516	0.193766	0.220405	0.224074	0.207096	-0.700388	0.0658535	0.65683	0.235719	0.296811	0.824536	0.766316	1.31019	1.49281	1.05874	1.34727	1.97245	1.87605	-0.434331	-0.337604	1.7446	-0.063941
P30153	2AAA_HUMAN	Serine/threonine-protein phosphatase 2A 65 kDa regulatory subunit A alpha isoform	3.40935	3.34524	3.35196	3.09985	2.95395	2.95377	3.30799	3.18279	3.18101	3.37573	3.5163	3.25418	2.99901	3.157	3.03758	3.11091	3.2099	3.16261	3.75932	2.88326	2.77231	3.19207	2.99722	3.09621	3.5368	3.58835	3.57618	2.11498	2.27948	2.05408	-0.0635185
Q9UHX1	PUF60_HUMAN	Poly(U)-binding-splicing factor PUF60	2.51585	2.38302	2.53502	2.80851	2.70118	2.63568	2.43274	2.47601	2.51626	2.04037	2.31619	2.31651	2.10967	2.38169	2.26524	2.59811	2.48046	2.22635	1.88856	1.9438	2.10372	1.78552	1.73685	1.98083	2.36405	2.487	2.38087	1.95385	2.07676	1.88107	-0.0632412
Q8TAQ2	SMRC2_HUMAN	SWI/SNF complex subunit SMARCC2	-2.78418	-2.13336	-2.59434	-2.38321	-2.18155	-2.29641	-2.17336	-2.0687	-2.19277	-2.24621	-3.22495	-2.37928	-1.84525	-2.80501	-4.80682	-1.32609	-1.79427	-2.46336	-1.94132	-6.80532	-4.19639	-2.12897	-2.3321	-2.53672	-1.6314	-6.2652	-1.76013	-5.13565	-2.82414	-1.99189	-0.0615959
Q92973	TNPO1_HUMAN	Transportin-1	2.0397	2.10138	1.99605	2.10964	2.29179	1.9995	2.03641	2.17551	2.13634	2.12733	1.75881	2.01596	1.90284	1.96542	1.93984	1.98261	2.09445	1.94347	2.33374	1.88345	1.94501	2.31139	2.33348	2.1847	2.16877	2.27273	2.26407	1.45963	1.71514	1.38027	-0.061409
Q9H1E3	NUCKS_HUMAN	Nuclear ubiquitous casein and cyclin-dependent kinase substrate 1	-5.1095	-4.71235	-4.98429	-8.22983	-5.42408	-5.03641	-8.64403	-6.30339	-5.19333	-5.92164	-5.45558	-7.19027	-4.67508	-4.48034	-4.68137	-5.83468	-4.76121	-4.91765	-4.54969	-7.12747	-7.03838	-6.23441	-4.32466	-4.38646	-4.62773	-4.33847	-7.05392	-4.63767	-4.38045	-5.41207	-0.0606271
P20700	LMNB1_HUMAN	Lamin-B1	2.75055	2.76857	2.72999	2.91741	2.84896	2.86849	2.2242	2.22098	2.25133	1.88129	1.9096	1.95084	2.6367	2.53878	2.47195	0.873055	1.79796	1.74344	2.40557	3.11751	3.19765	1.7623	1.28606	1.97214	3.55757	3.47883	3.46356	2.22564	2.82738	2.23525	-0.0592777
Q9NVJ2	ARL8B_HUMAN	ADP-ribosylation factor-like protein 8B	0.56768	0.599981	0.593794	1.07399	1.38514	0.85122	0.788279	0.100342	0.369327	0.147995	0.222628	0.540278	1.17242	1.22952	0.739957	1.85428	1.43825	1.32053	0.216254	-0.408785	0.415309	1.16826	1.28667	0.481391	-0.654225	0.128006	0.104683	0.325682	1.22206	-0.113527	-0.0587247
Q8WXA9	SREK1_HUMAN	Splicing regulatory glutamine/lysine-rich protein 1	-3.62081	-2.92016	-3.33388	-4.46453	-2.61167	-3.09834	-2.84731	-3.66987	-4.37518	-3.27121	-2.39541	-3.89132	-2.43452	-2.35034	-2.36652	-2.64663	-3.33088	-3.39453	-3.46825	-2.96954	-4.1007	-3.86915	-3.11719	-3.47348	-3.2857	-2.44185	-4.18704	-0.62346	-2.20783	-3.35318	-0.0586581
Q8WW12	PCNP_HUMAN	PEST proteolytic signal-containing nuclear protein	-2.33741	-2.36136	-2.37445	-0.987632	-1.89555	-1.78693	-1.8917	-1.87376	-1.65456	-2.01413	-2.12426	-2.03681	-1.76517	-1.82889	-1.54552	-0.69187	-0.684823	-1.18049	-2.04993	-7.42296	-2.72834	-2.35257	-2.12897	-2.14083	-1.39091	-2.03341	-2.09871	-3.34177	-3.58101	-3.15489	-0.0586251
Q53GS9	SNUT2_HUMAN	U4/U6.U5 tri-snRNP-associated protein 2	-1.9597	-2.35822	-4.66121	-4.51246	-2.97089	-1.91364	-1.98459	-2.79681	-2.12048	-2.08828	-1.99367	-2.27991	-2.25067	-2.98584	-3.51256	-2.75908	-1.74716	-3.48097	-3.45305	-3.23277	-3.60578	-2.31261	-1.99671	-3.43594	-3.78291	-2.64943	-3.19077	-0.823124	-2.67714	-2.50159	-0.0585881
P61289	PSME3_HUMAN	Proteasome activator complex subunit 3	1.43299	1.54459	1.44937	1.75608	1.72829	1.7424	1.28931	1.20307	1.39833	1.49506	1.30483	1.45929	2.35731	2.31893	2.21489	2.19217	2.22124	2.03023	1.16124	1.30424	1.43706	2.31159	2.62113	2.54974	1.90771	2.16845	2.14462	1.14792	0.943281	1.52701	-0.0577198
Q9UKM9	RALY_HUMAN	RNA-binding protein Raly	1.57552	1.44961	1.48014	1.3037	1.22266	1.30821	1.68731	1.71167	2.01232	1.09761	0.982972	0.982372	0.91412	0.920248	0.973485	1.12381	0.848063	0.488971	0.879495	1.49362	1.63981	1.22724	1.26309	0.901626	-0.0762939	0.995466	1.21403	2.05977	1.95761	2.06143	-0.0572903
P25789	PSA4_HUMAN	Proteasome subunit alpha type-4	1.66082	1.61742	1.67234	1.58933	1.68227	1.6169	1.7062	1.69571	1.6048	1.38933	1.30636	1.35012	1.88303	1.77463	1.68852	1.67853	1.46191	1.71143	1.83005	1.3933	1.47767	1.75572	1.52845	1.67255	1.8255	1.53048	1.6884	1.40733	1.56414	1.37447	-0.0572209
P19388	RPAB1_HUMAN	DNA-directed RNA polymerases I, II, and III subunit RPABC1	-1.24513	-0.93129	-2.06062	-1.74124	-2.05562	-2.05314	-1.35289	-1.41428	-1.7142	-1.42849	-1.50892	-1.42436	-1.2874	-5.43629	-2.23086	-1.4949	-1.47654	-2.99624	-0.993586	-4.50614	-3.34701	-4.57839	-2.48617	-1.91972	-1.11646	-2.72282	-0.963894	-3.26621	-4.77591	-3.66244	-0.0566843
P32119	PRDX2_HUMAN	Peroxiredoxin-2	-2.22991	-0.824905	-0.96682	3.65109	3.74102	3.61105	3.74166	3.47132	3.43477	2.44201	2.04371	2.21654	3.90989	3.52811	3.42832	2.47584	2.0987	2.39513	4.08054	1.55665	1.49083	2.21982	1.96537	2.20086	1.95882	1.5897	1.79115	0.455673	-0.589087	0.309818	-0.0566639
O00567	NOP56_HUMAN	Nucleolar protein 56	1.82235	1.76815	1.80256	1.78601	2.03904	1.97913	1.95845	1.94442	1.99443	1.54497	1.49255	1.5305	1.66642	1.59178	1.6431	1.39621	1.55272	1.41932	1.49437	1.49924	1.61839	1.51674	1.52461	1.63123	1.73076	1.97931	1.85406	2.27596	2.24743	2.21897	-0.0563931
Q9NXG2	THUM1_HUMAN	THUMP domain-containing protein 1	-0.255625	-0.100603	-0.598432	-2.82397	-1.74533	-2.163	-1.43186	-1.63448	-1.59467	-3.51655	-1.62281	-2.47981	-3.89755	-0.782794	-1.27891	-1.49072	-0.966945	-1.59777	-1.23139	-3.70626	-2.93687	-1.55378	-3.34758	-0.486377	-1.47207	-0.636299	-4.89886	-2.54123	-0.692994	-3.88173	-0.0563291
O14818	PSA7_HUMAN	Proteasome subunit alpha type-7	2.38954	2.42683	2.25189	2.37351	2.57397	2.44704	2.56736	2.49877	2.55773	2.45284	2.32806	2.43252	2.63622	2.5404	2.38319	2.38961	2.26965	2.53698	2.5134	2.49711	2.43065	2.36089	2.28857	2.42622	2.41589	2.25342	2.39928	2.51145	2.54872	2.38032	-0.0557554
P26038	MOES_HUMAN	Moesin	3.0328	3.04733	3.07207	3.62297	3.53491	3.57852	4.2605	4.06008	4.07345	3.64446	3.42907	3.50531	3.61611	3.45045	3.39387	3.95022	3.56971	3.60309	3.70072	2.15128	2.23675	2.90287	2.6645	2.64717	3.75084	3.33013	3.44706	1.84958	1.73526	1.72144	-0.0555649
P04066	FUCO_HUMAN	Tissue alpha-L-fucosidase	-0.874538	-0.736012	-1.50066	-1.06051	-0.939302	-1.03702	-1.62656	-1.79706	-1.7411	-1.55305	-2.80435	-2.21959	0.22163	-0.478937	-0.670409	0.209619	-0.198763	-0.273882	-1.18256	-2.01885	-2.33182	-0.162437	-0.748548	-0.395407	-1.03453	-2.3066	-2.11014	-1.83969	-1.23211	-2.67139	-0.0553741
Q96I24	FUBP3_HUMAN	Far upstream element-binding protein 3	0.357371	0.387077	0.1722	0.665868	0.83719	0.775697	0.347247	0.379603	0.331645	-0.661971	-0.255515	-0.130612	0.733065	0.604289	0.581724	0.677555	0.371156	-0.0364809	0.58997	0.069573	0.111933	0.983975	1.0579	1.08974	0.651099	0.75863	0.326541	0.628343	0.57181	0.754049	-0.0552702
Q13488	VPP3_HUMAN	V-type proton ATPase 116 kDa subunit a isoform 3	-1.36513	-1.27006	-1.56648	-4.70564	-2.59397	-2.79694	-1.14169	-1.63438	-1.39921	-1.43913	-2.17063	-1.57585	-1.4234	-1.78543	-1.71315	-1.0981	-1.75299	-1.36529	-2.13261	-4.36351	-3.93351	-1.8376	-2.02208	-1.92271	-1.41756	-1.44985	-1.79593	-2.7514	-2.25977	-5.57761	-0.0550443
P05387	RLA2_HUMAN	60S acidic ribosomal protein P2	5.10981	5.24116	5.08229	4.94345	5.22548	5.02898	5.56051	5.49699	5.63487	5.01733	4.82688	4.97491	5.20143	5.05941	4.98656	5.20306	4.92983	5.22705	4.70744	4.7115	4.7701	5.34535	5.26669	5.46639	5.12602	5.2026	5.01618	5.2068	5.22602	5.24069	-0.0548748
Q92930	RAB8B_HUMAN	Ras-related protein Rab-8B	-0.481457	-0.347669	-0.526085	-4.06841	-2.56497	-3.56753	-1.2504	-1.33282	-1.09237	-3.20142	-1.24863	-1.01433	-0.34059	-0.734738	-0.778764	-2.01009	-2.15066	-2.40235	-0.365973	-0.350915	-2.39894	-1.11595	-1.71133	-1.32014	-1.52065	-1.35854	-1.78437	-0.220591	-0.338001	-0.75214	-0.0539082
P08621	RU17_HUMAN	U1 small nuclear ribonucleoprotein 70 kDa	1.63756	1.18656	1.4728	1.77996	1.82119	1.79294	1.58039	1.56795	1.59856	1.13935	0.907306	1.22721	1.50649	1.53652	1.53956	1.01579	0.9348	0.745687	1.40847	2.19406	2.28812	1.48191	1.50469	1.5223	1.66569	2.11807	1.89546	1.24461	1.45636	1.51304	-0.0539048
P29466	CASP1_HUMAN	Caspase-1	-1.75487	-2.32021	-3.72289	-2.81898	-2.67947	-1.505	-2.27856	-1.92884	-2.43201	-1.75204	-0.808213	-1.85529	-3.0807	-2.53445	-2.13557	-1.52207	-1.87203	-3.24846	-1.89849	-3.49835	-2.13339	-2.48629	-1.92217	-1.98056	-2.8848	-1.81669	-2.66725	-0.920985	-2.39473	-2.93252	-0.0536217
Q9H773	DCTP1_HUMAN	dCTP pyrophosphatase 1	-0.61035	-0.461251	-0.377503	-4.30042	-1.39851	-3.53203	-2.92168	-1.30417	-2.90687	-0.540278	-4.48847	-0.88745	-0.424645	-0.332327	-3.59148	-2.41995	-3.19369	-1.34552	-0.427559	-2.54033	-1.52483	-2.00076	-2.73504	-1.07966	-0.464717	-0.264883	-4.65227	-2.42414	-1.16708	-0.352447	-0.0530738
P41091	IF2G_HUMAN	Eukaryotic translation initiation factor 2 subunit 3	1.94352	2.05839	2.02287	1.45189	1.98297	1.80899	1.9801	2.02661	2.01219	1.76757	1.72909	1.50264	1.86399	1.85751	1.86513	2.02644	1.75618	2.03877	1.68976	1.23007	1.29432	2.21838	2.06275	2.12957	2.03619	2.19964	1.88085	1.91698	1.84223	1.80554	-0.052637
Q9H7Z7	PGES2_HUMAN	Prostaglandin E synthase 2	-0.613155	-0.681562	-0.830271	0.663829	0.821981	0.815087	-0.15134	-1.03884	-0.253824	-1.20923	-1.18493	-0.348432	-1.24962	-0.772001	-1.09197	-0.535859	-0.452122	-0.200594	-1.43254	-0.574803	-0.853369	1.15614	1.12135	1.04543	-0.490252	0.414969	-0.358269	0.163598	0.398906	0.0838602	-0.0518265
P48444	COPD_HUMAN	Coatomer subunit delta	1.75889	1.79404	1.58193	1.34554	1.4723	1.31053	1.79978	1.59739	1.27215	1.51729	1.21548	1.37793	1.88494	1.55335	1.30704	2.00435	1.62326	1.98875	1.65673	1.15443	1.01708	1.9263	1.54993	1.77419	1.37684	1.12474	1.11868	0.77402	1.26054	0.843938	-0.0517785
Q15084	PDIA6_HUMAN	Protein disulfide-isomerase A6	2.96605	3.20881	3.03308	3.32262	3.68355	3.45989	4.08808	4.38315	4.49852	3.59717	3.59197	3.74605	3.41185	3.42845	3.60729	3.70413	3.53633	3.67475	2.3993	2.78067	2.75293	3.31809	2.97549	3.41469	2.7279	2.86209	2.40793	4.13978	4.42427	4.39818	-0.0517734
Q9Y2A7	NCKP1_HUMAN	Nck-associated protein 1	-3.23038	-1.91906	-2.04062	-2.28115	-0.399786	-3.56057	-3.3459	-3.6608	-0.842844	-1.7471	-5.61063	-3.92835	-1.15749	-1.20998	-0.389752	-3.19962	-4.79323	-0.487734	-1.02992	-5.68724	-0.553979	-2.36822	-1.51374	-2.29412	-3.80034	-1.41949	-1.15247	0.277142	0.104734	0.351698	-0.05139
Q15043	S39AE_HUMAN	Zinc transporter ZIP14	-0.626078	-0.777419	-1.34131	-2.06501	-1.66357	-1.51021	-0.461977	-0.68423	-0.592323	-1.47857	-1.17317	-0.792436	-1.16523	-2.07476	-2.92097	-0.259207	-0.534233	-0.551989	-2.62322	-4.05895	-2.4101	-1.99721	-1.49963	-1.42429	-3.59093	-2.68802	-1.71169	-1.65802	-2.49757	-2.83134	-0.0504813
Q8NEF9	SRFB1_HUMAN	Serum response factor-binding protein 1	-2.61571	-2.51822	-5.66636	-5.95562	-3.92809	-3.50656	-1.88123	-3.50595	-3.14829	-2.28603	-5.55041	-6.63603	-0.712571	-3.55837	-5.88867	-1.88348	-6.89323	-3.41287	-0.409181	-4.19791	-6.24374	-1.87615	-5.01967	-2.86304	-2.89313	-5.65277	-4.77379	-4.62912	-4.61892	-4.55787	-0.0491811
Q9NZB2	F120A_HUMAN	Constitutive coactivator of PPAR-gamma-like protein 1	-0.313072	-0.004308	-0.559737	-1.36617	-0.549178	-0.767855	-0.833698	-0.768596	-0.828167	-1.52158	-1.1032	-0.537765	-0.11733	0.177218	-0.059701	0.0863737	-0.155861	-0.0526152	-0.0306097	-1.99095	-2.78609	-0.0331153	-0.0756827	-0.105444	0.293436	-0.0657067	-0.388621	-0.918294	-0.643656	-1.12989	-0.0481819
P04792	HSPB1_HUMAN	Heat shock protein beta-1	4.95954	4.83901	4.99958	3.79007	3.78933	3.639	4.59898	4.54862	4.53765	4.17481	4.36451	4.28634	3.58245	3.72412	3.57879	3.3666	3.54845	3.79568	4.45076	4.83332	4.89399	3.74189	3.90424	3.87209	3.34409	3.28207	3.27881	5.13184	5.25089	5.2087	-0.0479188
P57721	PCBP3_HUMAN	Poly(rC)-binding protein 3	-0.784445	-0.813942	-0.0998305	-0.929402	-0.597924	-1.00233	-0.261281	0.250267	0.0858411	-1.12087	-0.630881	-0.9369	-1.31302	-0.39128	-0.32706	-2.43284	-0.521889	-0.738922	-0.793532	-1.0871	-0.779329	-0.770706	-0.966906	-0.692547	-0.575645	-0.152453	0.213289	-2.39511	1.26014	-2.08076	-0.0478729
P30419	NMT1_HUMAN	Glycylpeptide N-tetradecanoyltransferase 1	-0.6785	-0.485441	-0.773569	-1.76532	-0.283941	-0.0361503	-0.262191	-1.01246	-0.117932	-1.38703	-0.83592	-2.09083	0.369251	0.250622	0.165443	-1.4393	-0.798672	-0.128951	0.313886	-0.728659	-0.764634	-0.703758	-0.285395	-0.481053	-0.0271685	-1.25251	-0.679777	-0.450261	0.0354374	0.092858	-0.0455463
P27824	CALX_HUMAN	Calnexin	5.08436	4.91576	4.89748	4.75648	4.7687	4.78166	4.0493	3.88651	4.05022	4.70354	4.74861	4.71246	4.11853	4.11213	4.27851	4.37034	4.42469	4.3929	4.1594	5.03136	4.94028	3.49413	3.53285	3.62173	4.17438	4.42693	4.22135	4.34673	4.53526	4.45709	-0.0453752
Q9Y305	ACOT9_HUMAN	Acyl-coenzyme A thioesterase 9, mitochondrial	-0.651074	-1.34041	-0.615668	-0.812476	-0.602205	-0.78062	-0.818007	-0.925622	-1.21264	0.0693128	-0.226433	-0.267513	0.168034	-0.0277402	0.0957789	0.266542	0.405189	0.358125	-0.126137	-2.67696	-1.59218	-0.321393	-0.774418	-0.144759	0.143354	0.247819	0.0722223	-0.618874	-3.71649	-1.97025	-0.0447592
Q15785	TOM34_HUMAN	Mitochondrial import receptor subunit TOM34	0.781059	0.664584	0.886658	0.0858508	-0.0611188	0.000253545	1.0559	1.02888	1.2625	-0.366573	-0.313766	-0.329373	0.563784	-2.18316	0.224326	-1.14551	0.567387	-1.42522	0.382381	0.467896	0.311143	0.962906	1.17655	0.908608	0.233702	0.748415	0.647191	1.25256	-0.233671	0.670274	-0.0447156
Q9NX14	NDUBB_HUMAN	NADH dehydrogenase [ubiquinone] 1 beta subcomplex subunit 11, mitochondrial	-3.5791	-2.30652	-4.24464	-2.7455	-2.67747	-2.37211	-3.38033	-3.03665	-2.47819	-2.51675	-3.16444	-2.80072	-4.98627	-3.38744	-3.12458	-4.2548	-2.94844	-2.8649	-3.12647	-4.53293	-3.21021	-3.12163	-2.92881	-2.56431	-1.81631	-3.18123	-3.28922	-3.67077	-2.62116	-2.19753	-0.0436505
O43739	CYH3_HUMAN	Cytohesin-3	-2.54461	-2.37853	-1.25314	-2.52879	-2.26942	-2.74522	-1.97135	-2.17337	-3.1471	-1.33179	-1.48478	-1.27616	-1.0163	-2.93787	-1.11735	-1.67519	-1.74501	-3.61186	-0.965821	-3.09982	-2.06456	-2.51895	-2.24373	-2.50231	-1.20278	-1.31155	-1.57033	-0.672603	-1.80681	-2.08398	-0.0433495
P28370	SMCA1_HUMAN	Probable global transcription activator SNF2L1	-1.99546	-2.9166	-1.56187	-2.56165	-3.00806	-2.73351	-1.87426	-1.00812	-0.935048	-1.77058	-0.848741	-1.68585	-1.66881	-2.91169	-3.40217	-0.132787	-0.508822	-3.97975	-1.24589	-5.02449	-3.57653	-2.39148	-4.23668	-2.39646	-2.82559	-3.80206	-2.48324	-2.26334	-4.4621	-4.51314	-0.0430638
P29590	PML_HUMAN	Protein PML	-0.142259	0.0332881	-0.0182144	-0.376793	-0.78102	-0.538211	-0.100346	-0.575021	-0.337838	0.905133	0.754331	0.637344	0.4908	0.168054	0.27914	0.0207119	0.487122	0.491098	-0.500246	-0.285056	0.0648585	-0.624963	-0.691734	-0.463533	-0.379329	-0.652211	-0.423822	0.54764	-0.0100037	0.400854	-0.0430399
P62913	RL11_HUMAN	60S ribosomal protein L11	2.35932	2.36697	2.36106	1.90565	2.4075	2.00442	2.12374	2.23633	2.21173	1.89778	1.79066	2.24744	2.06013	2.06033	2.03279	2.03542	1.88317	2.1306	1.68914	2.32362	2.32444	2.23035	2.57248	2.56628	1.97771	2.27202	1.92018	2.70381	2.59434	2.70713	-0.0430362
Q9UHA4	LTOR3_HUMAN	Ragulator complex protein LAMTOR3	-0.923341	-1.96096	-2.13582	0.17767	0.107026	0.115328	-0.672985	-1.01714	-0.353998	-0.235813	-0.754067	-0.497597	0.215849	-0.496352	-0.456705	0.0871723	-0.10747	-0.200591	-0.902915	-1.14183	-1.13519	-0.00941336	-0.112573	-0.184775	-0.0501573	-0.889415	-0.959464	-0.829936	-0.88543	-0.877816	-0.0429402
Q15155	NOMO1_HUMAN	Nodal modulator 1	0.796072	1.01945	0.806891	0.616837	0.953882	0.887404	0.989371	0.943121	0.922078	1.03523	0.896896	1.01751	1.02291	0.874596	0.691238	0.944773	0.80697	0.134989	0.562374	1.32756	1.18308	0.497735	0.261149	0.49069	0.334279	0.362819	0.11569	2.11164	1.57535	1.71522	-0.0428291
P51572	BAP31_HUMAN	B-cell receptor-associated protein 31	-2.6232	-2.23587	-0.690038	-1.17785	-1.62736	-2.10212	-1.72309	-1.04967	-0.928349	-2.82539	0.192585	-1.58635	-1.68874	-0.119328	0.519393	-1.90163	-0.28248	-1.68116	-2.51067	-0.744925	-1.75124	-2.14104	-0.0955659	-2.7655	-2.41721	-0.767782	-0.83625	-1.29521	-1.93005	-1.31203	-0.042771
P61956	SUMO2_HUMAN	Small ubiquitin-related modifier 2	0.276481	0.578418	0.385006	0.750223	0.469778	0.403594	0.0692197	0.130315	0.288903	0.459463	0.0624498	0.199546	0.685719	0.692676	0.643433	1.17785	0.708305	0.0835108	-0.097761	-0.308085	-0.0401519	-0.142525	-0.141951	0.141544	0.542098	0.302811	0.129943	0.494425	0.733611	0.571301	-0.0421429
P78347	GTF2I_HUMAN	General transcription factor II-I	1.64383	1.67806	1.41129	0.944042	0.809754	0.951057	2.3232	2.36069	2.36078	0.94205	1.05678	1.03486	1.42562	1.42118	1.1182	1.08928	0.98963	1.04143	1.61866	1.01983	1.71441	0.946125	1.10038	1.28589	1.04805	0.983721	1.25835	0.37171	0.552617	0.411757	-0.0421233
O60216	RAD21_HUMAN	Double-strand-break repair protein rad21 homolog	-0.855508	-0.373554	-0.628869	-1.00502	-1.00724	-0.339228	-0.892459	-1.27602	-0.45291	-1.37312	-1.2303	-0.972615	-0.754881	-1.06623	-0.76656	-0.249921	-1.27459	-0.837642	-0.877809	-2.03628	-1.60625	-2.47538	0.0797311	-0.695292	-0.475968	0.208519	-0.2284	-3.09251	-1.90588	-1.723	-0.0419228
P14868	SYDC_HUMAN	Aspartate--tRNA ligase, cytoplasmic	2.17683	1.94908	1.68365	1.57041	1.34425	1.56572	2.25966	1.62454	1.79556	1.70036	1.38561	1.76407	2.20814	1.49256	1.67482	1.40458	1.1257	1.37021	1.90833	1.92014	2.16323	1.90467	2.14412	1.93551	1.64489	1.349	1.67083	3.09656	2.83102	3.05293	-0.0417484
P19367	HXK1_HUMAN	Hexokinase-1	2.25736	2.07127	2.37975	1.80118	1.6429	1.80753	2.50973	2.49522	2.40288	2.62273	2.34055	2.50187	2.41316	2.38008	2.29535	3.4736	3.11079	2.83855	1.17373	1.06704	0.577633	2.86743	2.8476	2.84509	1.82627	1.21996	1.73418	2.98437	1.98661	2.42612	-0.040305
P63279	UBC9_HUMAN	SUMO-conjugating enzyme UBC9	0.638175	0.192695	0.57028	0.754913	0.479141	0.371606	0.878223	1.3462	1.28494	0.343305	0.729545	0.3879	-0.497933	0.292854	0.39972	-0.116786	-0.14703	-0.795326	0.403554	1.30335	1.38038	-0.867606	0.307507	-0.216184	0.659605	0.336306	0.442239	-0.519817	-0.0113865	-0.0135133	-0.0398159
Q96DB5	RMD1_HUMAN	Regulator of microtubule dynamics protein 1	-2.52708	1.55914	1.35744	1.52829	1.54381	1.59516	-0.550778	1.41031	0.506782	1.99096	1.74089	1.85748	-0.622333	-2.05702	-2.13362	-0.20395	2.06138	-2.44435	-2.06685	-0.415693	-1.54297	0.924785	-2.08139	-2.4358	1.23655	1.18739	1.00195	1.72577	1.84806	-0.386476	-0.0395722
O15260	SURF4_HUMAN	Surfeit locus protein 4	1.56158	1.78817	2.12601	1.52647	2.05027	1.8879	2.08492	2.16914	2.35518	1.5824	1.64229	1.77121	1.58988	1.86849	1.96633	2.35248	2.7929	2.5408	1.80907	0.945963	0.573275	2.00822	2.14882	2.31597	1.55616	1.93725	1.95416	-0.709528	-0.524325	-0.443771	-0.0389626
Q9Y281	COF2_HUMAN	Cofilin-2	-1.95177	-4.62982	-1.67074	-1.59759	-1.29145	-1.57433	-1.21558	-1.55817	-1.25956	-1.74341	-1.53288	-1.42774	-1.43704	-1.38931	-1.76597	-1.04489	-1.00501	-0.521918	-1.21152	-5.27733	-4.209	-1.36761	-1.33846	-1.00255	-0.801625	-0.632343	-0.750557	-3.98223	-4.9125	-3.78317	-0.0385041
Q13283	G3BP1_HUMAN	Ras GTPase-activating protein-binding protein 1	3.17137	2.92846	3.30967	2.8307	3.02486	2.95018	2.79547	2.94168	2.57481	2.68391	2.82507	2.73646	2.83086	2.96384	3.12395	2.60083	2.50289	2.76511	2.75021	3.34267	3.30409	2.13542	2.53072	2.65591	3.16411	3.59801	3.39658	1.91899	2.4378	1.62922	-0.0364615
Q9Y6B6	SAR1B_HUMAN	GTP-binding protein SAR1b	-0.744845	-1.25161	-0.714053	-2.23763	-1.10454	-1.40366	-2.86679	-2.14242	-1.67588	-0.599514	0.0110446	-0.430836	-1.9707	-1.78327	-0.579765	-0.928473	-2.02823	-1.63901	-1.93414	-0.605663	-0.718472	-2.77885	-2.30202	-2.20756	-1.78438	-0.603124	-0.577312	-1.56999	-1.35815	-0.977433	-0.0357771
Q99640	PMYT1_HUMAN	Membrane-associated tyrosine- and threonine-specific cdc2-inhibitory kinase	-3.50864	-4.95596	-5.23129	-6.22585	-4.13627	-5.61293	-2.27103	-6.27277	-2.50565	-3.39083	-3.89581	-5.24592	-4.30181	-6.24653	-5.28813	-5.67086	-4.65209	-5.14133	-3.45019	-5.66984	-5.07035	-3.74273	-4.72213	-4.32217	-3.77589	-5.51308	-3.72909	-3.93087	-5.212	-4.69093	-0.0357691
P62314	SMD1_HUMAN	Small nuclear ribonucleoprotein Sm D1	2.02976	2.23498	1.81871	1.73181	1.8275	1.76409	1.87072	1.6453	1.98605	1.6349	1.26446	1.56034	2.13875	1.79494	1.69901	1.72984	1.20714	1.46261	2.00175	2.10928	2.16709	1.80288	1.37899	1.62958	1.93354	1.75277	1.62455	2.32293	2.14832	2.19645	-0.0353466
P05023	AT1A1_HUMAN	Sodium/potassium-transporting ATPase subunit alpha-1	2.74939	2.46221	2.42694	3.56251	3.4401	3.62687	4.0892	4.06807	4.05148	3.53335	3.51898	3.53884	3.26309	3.09432	2.89821	3.22326	3.21052	3.06031	2.51692	2.72582	2.73105	3.02838	2.97461	3.1208	3.02421	2.87926	2.8695	3.78518	3.78112	3.86811	-0.0334829
Q9Y266	NUDC_HUMAN	Nuclear migration protein nudC	1.47872	1.31338	1.63879	1.00109	1.27392	0.916288	1.11151	1.18348	1.21153	0.817288	1.3416	0.881353	1.15232	1.41166	1.5167	0.139332	0.566799	0.690749	1.09241	2.50559	2.53296	0.746859	1.37468	0.965195	1.03637	1.31614	1.42046	1.53803	2.28058	1.78566	-0.0333902
Q9Y6C9	MTCH2_HUMAN	Mitochondrial carrier homolog 2	1.06971	1.12348	0.8249	2.8213	2.56423	2.92527	1.35708	1.10117	1.40113	1.28721	1.08801	1.30107	1.76127	1.39669	1.60974	1.62549	1.72029	1.62688	1.71579	2.01993	1.93766	1.02156	1.14869	1.03034	1.88636	1.24118	1.59106	0.280548	0.148432	0.450665	-0.0330244
O00233	PSMD9_HUMAN	26S proteasome non-ATPase regulatory subunit 9	-0.234574	0.148911	-0.521025	-2.76437	-1.62705	-1.79745	-0.422754	-0.782728	-0.753332	-1.03441	-0.940072	0.723144	0.784565	0.101991	-0.24611	-0.999928	-0.407592	-1.301	0.631428	-0.174574	-0.194416	-0.114906	-0.77941	-0.439349	-1.05341	-0.0968734	-0.929398	0.553127	-0.855914	-0.26202	-0.0330154
O75131	CPNE3_HUMAN	Copine-3	1.84104	1.93533	1.66372	0.96199	1.01491	0.941524	1.36515	1.22861	1.33182	1.30027	0.987109	1.4953	1.58358	1.15724	1.28852	0.963595	0.868597	1.17874	1.28356	1.42128	1.49924	0.98296	0.778281	1.19577	1.10972	0.893544	0.988001	2.59626	2.58486	2.48179	-0.0324179
Q6P1N0	C2D1A_HUMAN	Coiled-coil and C2 domain-containing protein 1A	-0.820491	-1.96242	-1.28401	-1.78429	-1.5401	-1.77421	-1.69705	-1.37944	-3.52223	-1.20663	-0.945615	-1.34147	-1.09158	-1.0242	-1.69498	-1.63341	-2.73259	-1.79274	-1.70362	-1.14976	-0.931702	-3.26087	-3.26397	-4.0312	-1.66826	-1.89466	-2.12413	-0.830837	-0.902705	-0.885823	-0.0324026
Q9BUL8	PDC10_HUMAN	Programmed cell death protein 10	-1.25327	-0.820379	-0.884092	-0.259157	-0.220296	-0.460038	-0.235222	-0.4409	-0.421816	-0.500993	-0.649437	-0.495852	-1.16111	-1.12036	-0.953673	-0.344632	-0.8074	-0.733446	-1.27395	-1.48965	-1.13883	-0.644906	-0.723334	-0.398207	-0.520303	-0.845884	-0.970264	-2.04453	0.0247581	-0.122509	-0.0321677
Q96HY6	DDRGK_HUMAN	DDRGK domain-containing protein 1	-3.71642	-3.898	-3.89091	-3.66347	-3.54181	-3.71473	-3.80657	-3.6937	-3.40863	-4.19461	-4.51982	-3.82056	-3.5678	-5.79679	-4.72245	-3.5745	-4.26321	-3.65126	-3.67992	-5.81011	-4.41887	-4.68074	-4.24734	-5.76963	-4.53111	-4.65601	-6.9768	-2.44804	-3.77492	-3.78127	-0.0318349
P48729	KC1A_HUMAN	Casein kinase I isoform alpha	-2.1779	-2.62445	-1.61085	-4.4086	-1.49932	-2.20274	-2.30632	-2.02306	-2.29866	-2.86745	-1.98084	-2.74492	-1.7573	-1.95282	-2.25504	-3.26417	-4.20413	-3.94572	-2.53968	-0.880506	-1.02277	-2.29848	-3.04199	-4.07562	-2.37954	-1.24267	-1.52792	-1.75117	-0.778216	-0.662112	-0.0313445
O43143	DHX15_HUMAN	Putative pre-mRNA-splicing factor ATP-dependent RNA helicase DHX15	1.91664	1.31305	2.30266	2.61768	2.60839	2.32152	2.37705	2.26635	2.4967	1.8132	2.25089	1.85458	1.88091	2.4644	2.54327	1.77218	2.29588	1.70788	2.25555	2.97294	3.09364	2.36286	2.54853	2.1922	2.10582	2.25565	2.3086	1.8	1.72581	1.48037	-0.0313287
P40429	RL13A_HUMAN	60S ribosomal protein L13a	2.30655	2.42629	2.4053	1.89443	2.16197	2.04102	2.24671	2.22798	2.11732	1.92803	1.69971	1.82377	2.16789	2.09518	2.06011	2.04449	1.7817	2.17169	1.8849	1.45408	1.81465	1.56697	1.0723	1.61708	2.07801	1.91548	1.99412	2.4003	2.36741	2.18483	-0.0309181
P31040	SDHA_HUMAN	Succinate dehydrogenase [ubiquinone] flavoprotein subunit, mitochondrial	0.78042	1.30606	1.25864	-0.240742	-1.24804	-0.095376	-0.147838	-0.56395	0.142512	0.446958	0.377114	0.559157	0.3829	0.478793	0.410888	1.05593	0.868989	0.253286	-0.390185	-0.969008	-0.820773	0.897774	1.21169	1.20393	1.16829	1.47004	1.17947	-0.00168467	0.105004	0.435293	-0.0303349
Q9UNE7	CHIP_HUMAN	E3 ubiquitin-protein ligase CHIP	-0.886493	-0.851614	-0.902485	-1.58543	-3.78218	-3.61911	-0.776036	-0.51528	-0.905418	-1.09848	-0.64917	-0.880264	-3.26889	-0.98893	-1.16545	-3.42489	-1.06361	-1.01181	-0.737132	-1.70304	-1.54608	-0.915729	-0.933035	-1.12744	-0.803762	-0.547573	-0.596146	-5.01996	-2.99631	-4.21062	-0.0302422
Q9Y6E0	STK24_HUMAN	Serine/threonine-protein kinase 24	-2.0645	-6.04287	-2.27935	-0.928017	-1.60967	-0.821269	-1.00141	-1.27731	-1.05672	-1.35586	-1.55963	-1.22867	-1.72658	-1.96598	-1.88462	-1.76468	-5.35556	-1.25167	-2.0971	-1.07128	-1.11916	-1.8245	-1.61229	-1.93266	-1.08458	-2.21745	-0.914169	-1.37425	-1.39698	-1.40174	-0.0300542
P31153	METK2_HUMAN	S-adenosylmethionine synthase isoform type-2	2.57353	2.34196	2.39798	2.37452	2.61073	2.38714	2.04312	2.09465	2.02605	1.52635	1.47027	1.54785	1.93452	1.99972	2.04401	1.90114	1.91276	2.08284	1.82505	2.23183	2.26501	1.85594	1.8018	1.83452	2.50312	2.6364	2.51551	0.962146	0.957497	0.980383	-0.0297941
P30837	AL1B1_HUMAN	Aldehyde dehydrogenase X, mitochondrial	-0.805333	-1.0286	-0.247695	-0.290929	0.121892	-0.511983	2.70812	2.3665	2.41798	1.27072	1.10483	1.24374	-1.11877	-0.64371	-1.00346	0.199243	-0.596581	-0.404176	-1.37269	0.332669	-1.89667	1.32494	1.03096	1.17354	0.568951	0.785389	0.548829	-1.3805	-0.253588	-0.358628	-0.0296684
O75427	LRCH4_HUMAN	Leucine-rich repeat and calponin homology domain-containing protein 4	-3.92289	-1.90301	-1.25217	-2.43549	-1.66621	-1.35212	-2.86055	-1.31198	-1.76472	-0.700676	-0.746922	-0.618307	-0.696374	-1.04182	-2.90212	-1.2277	-2.23493	-2.00002	-0.980318	-1.51252	-1.08384	-1.10953	-1.27758	-2.37327	-1.04657	-1.76212	-2.13486	-1.8135	-1.31584	-1.61235	-0.0292847
Q9NXH9	TRM1_HUMAN	tRNA	-1.27605	-1.44148	-1.38998	-3.39093	-3.94968	-2.4079	-3.30317	-1.99168	-3.11791	-4.49919	-3.83643	-2.20886	-2.28272	-2.41237	-3.14761	-3.37069	-4.11253	-2.95818	-2.9492	-2.90916	-1.99391	-3.30265	-2.96752	-2.36033	-1.84972	-2.02999	-2.40528	-1.35471	-1.89015	-1.81339	-0.028864
Q1KMD3	HNRL2_HUMAN	Heterogeneous nuclear ribonucleoprotein U-like protein 2	-3.95975	-1.00149	-1.64762	-1.76858	-1.75548	-2.07745	-1.68744	-1.6259	-1.71703	-2.03846	-1.79476	-1.97164	-2.0683	-1.81882	-2.14499	-1.05225	-2.49192	-0.929769	-0.958167	-4.18914	-4.49101	-1.20288	-3.83254	-1.35673	-1.20617	-0.103765	-1.5835	-3.6938	-3.97265	-4.47085	-0.0282932
P00505	AATM_HUMAN	Aspartate aminotransferase, mitochondrial	2.7742	2.63999	2.62106	3.29915	3.42825	3.35351	4.17802	4.1406	4.18344	3.27016	3.24075	3.2744	2.69084	2.55803	2.33105	3.15957	3.02042	2.92437	2.64518	2.83131	2.85485	3.64078	3.61093	3.71041	3.09998	3.15277	3.05681	2.61368	2.26919	2.26412	-0.0276835
P49755	TMEDA_HUMAN	Transmembrane emp24 domain-containing protein 10	0.540169	0.372553	1.01589	0.583652	0.563467	0.501613	0.57587	0.787675	0.611265	0.504108	1.2222	0.716409	-0.144935	0.662555	0.43163	0.380337	1.09212	0.563109	0.144963	1.24977	1.22162	0.538213	0.903724	0.857616	-0.0863268	0.740106	0.521552	-1.49115	0.160599	-1.16115	-0.0275861
P28065	PSB9_HUMAN	Proteasome subunit beta type-9	-7.87283	-5.13005	-4.66777	-6.81822	-7.07546	-3.79419	-6.99035	-4.25942	-6.2535	-5.01808	-4.66069	-6.10362	-4.59485	-4.82987	-8.14927	-5.41462	-6.479	-5.53787	-5.39966	-5.44502	-5.43791	-4.32103	-5.11918	-4.72509	-6.76336	-5.85686	-6.79121	-4.94604	-2.61672	-6.28321	-0.0273454
P61586	RHOA_HUMAN	Transforming protein RhoA	-0.229373	-1.56519	-0.131973	0.564107	0.342069	-0.142086	-0.803227	-0.163307	-0.589754	-0.925682	0.0827799	-0.687645	0.0360926	1.19187	1.58897	-0.648007	-0.174718	-0.503812	0.235358	1.80525	1.54952	0.188464	0.852199	0.029344	-0.193308	0.889711	0.340083	-1.23199	-0.263569	-0.429711	-0.0269759
Q969Q0	RL36L_HUMAN	60S ribosomal protein L36a-like	-2.73879	-2.30637	-2.31091	-2.88978	-2.71937	-2.31792	-2.32188	-2.47015	-2.80375	-2.58197	-3.34475	-2.12032	-2.90386	-2.99334	-5.30353	-2.91694	-2.38729	-2.51858	-2.15506	-4.02504	-5.79074	-2.29453	-3.33745	-2.34713	-1.81118	-2.97998	-3.25757	-2.12803	-2.92867	-3.02139	-0.0266123
Q14444	CAPR1_HUMAN	Caprin-1	-5.01305	-4.67678	-6.55534	-8.1433	-6.12234	-5.77969	-5.71243	-6.44223	-6.00168	-6.5538	-6.21061	-8.73461	-6.01644	-9.70457	-7.97944	-6.67016	-8.05386	-7.5793	-7.83187	-5.33057	-6.41714	-6.18374	-5.97994	-6.14917	-8.24465	-7.53544	-8.00504	-4.33446	-4.01258	-4.05126	-0.0264714
O15067	PUR4_HUMAN	Phosphoribosylformylglycinamidine synthase	1.4042	1.37778	1.08024	0.179505	1.23909	0.970258	1.13924	1.29072	1.16815	0.660939	-0.166199	0.403602	0.262989	-0.380115	0.89525	-0.494306	-0.49162	0.425155	1.44526	1.98931	2.0212	1.79981	1.73993	1.53861	1.28996	1.42877	1.16431	0.479062	0.313962	1.34435	-0.0262983
O75940	SPF30_HUMAN	Survival of motor neuron-related-splicing factor 30	-1.90838	-3.06108	-2.0834	-2.20342	-2.93028	-2.31568	-1.26653	-2.34301	-1.38367	-1.10616	-2.62602	-0.916875	-0.342504	-0.541599	-1.80112	-0.346147	-2.61838	-1.20288	-0.670174	-4.01002	-2.33874	-0.911399	-2.94198	-1.88364	-3.39357	-1.35776	-1.76768	-1.40964	-1.41614	-1.21048	-0.0259261
Q7Z434	MAVS_HUMAN	Mitochondrial antiviral-signaling protein	-0.953558	-0.596891	-1.17084	-0.194395	0.147119	-0.000253545	-0.797499	-0.670997	-0.0267347	0.00947638	0.124321	0.106231	-0.564362	-0.841213	-0.143242	-0.0308423	0.0383724	0.0976396	0.0281552	-2.56668	-3.54497	-0.925841	-1.51357	-1.0156	-0.181614	0.486018	0.286758	-1.05912	-0.210973	-0.0179347	-0.0253144
Q13242	SRSF9_HUMAN	Serine/arginine-rich splicing factor 9	1.51627	0.960553	1.4248	0.740414	0.96745	0.991002	2.13472	2.26022	2.22126	0.882616	1.29191	1.07011	0.771164	0.957636	0.242961	0.0875844	0.415276	0.0324453	0.496035	2.50351	2.42725	1.41918	1.64675	1.35464	0.775198	0.882703	1.13997	1.66793	1.8134	1.85333	-0.0251222
Q15056	IF4H_HUMAN	Eukaryotic translation initiation factor 4H	2.32346	2.53398	2.39963	1.46559	1.75867	1.47245	2.39341	2.41183	2.47017	1.9317	1.92948	1.83185	2.20356	2.21907	2.09451	1.49227	1.46692	2.08695	2.17518	2.80605	2.8095	2.04592	2.01976	2.10095	1.69379	1.82981	1.68381	2.31374	2.42153	2.38441	-0.0244039
O95793	STAU1_HUMAN	Double-stranded RNA-binding protein Staufen homolog 1	-1.2641	-1.33104	-1.19016	-0.289874	-0.863857	-0.834681	-0.541769	-0.887085	-0.866705	-1.31465	-1.46913	-1.43893	-1.47221	-1.53265	-0.997576	-0.270418	-0.291828	-0.562336	-1.22984	-2.83351	-4.33854	-0.858775	-0.983119	-1.27922	-0.473676	-0.799304	-0.840328	-2.9483	-2.22286	-2.06405	-0.024198
A0FGR8	ESYT2_HUMAN	Extended synaptotagmin-2	1.10403	1.47809	0.951078	-0.480116	-0.0951173	-0.372142	0.395873	0.184813	0.184482	0.0500319	0.0666746	0.518765	-0.574524	-0.606315	-0.879174	1.09796	0.927306	1.18275	1.36162	-3.74223	-1.70814	0.642775	0.511359	0.617834	0.837335	0.7495	0.690525	-3.16847	-2.04885	-2.93761	-0.0238842
P53621	COPA_HUMAN	Coatomer subunit alpha	2.56619	2.57294	2.66054	2.33258	2.37966	2.63091	2.54009	2.51809	2.6624	2.2718	2.26771	2.28633	2.86118	2.7354	2.81625	2.76823	2.65544	3.01639	2.25398	2.11883	2.26282	2.76409	2.797	2.76441	2.38631	2.27737	2.26739	2.71785	2.92014	2.70932	-0.0238009
P49736	MCM2_HUMAN	DNA replication licensing factor MCM2	2.05963	2.10788	1.90545	1.17656	1.45961	1.43304	0.899444	0.669583	0.911118	1.0121	0.734055	1.0647	2.30999	2.14584	1.94473	1.4754	1.2619	1.99723	1.54326	1.41188	2.13504	2.08983	1.92777	2.17672	2.07912	2.20238	2.06651	1.49618	1.69839	1.64011	-0.023654
O75746	CMC1_HUMAN	Calcium-binding mitochondrial carrier protein Aralar1	-0.0794278	0.14583	-0.21843	-0.28148	-0.0145353	-0.0365184	-0.812065	-0.749284	-0.459073	-0.522358	-0.385432	-0.310772	-1.20802	-1.12524	-1.13212	0.193515	0.319962	0.0174533	-1.37354	-2.04377	-1.64415	-0.371687	-0.258714	0.0667283	-0.416751	-0.346105	-0.552273	-0.0951246	-0.20984	-1.6036	-0.0222238
P53634	CATC_HUMAN	Dipeptidyl peptidase 1	-0.374127	-0.347174	-0.456134	1.91037	1.88889	2.24093	0.407207	0.345872	0.568261	1.21855	1.16444	1.30302	-0.188201	-0.147476	0.0194964	1.09208	0.895523	1.19083	-1.0819	0.000684681	0.207015	0.524294	0.603662	0.844681	0.789464	0.623656	0.851357	0.265193	0.187898	0.151682	-0.0220572
P23246	SFPQ_HUMAN	Splicing factor, proline- and glutamine-rich	2.8484	2.87034	2.84322	3.27281	3.35495	3.36111	3.16341	3.10657	3.11055	2.76568	2.67005	2.73085	3.093	3.03272	3.01558	3.54411	3.03529	2.9889	3.0579	2.44668	2.50237	2.74215	2.73888	2.81813	3.2623	3.43278	3.20023	1.77025	1.75165	1.71104	-0.0220376
Q9ULC4	MCTS1_HUMAN	Malignant T-cell-amplified sequence 1	-0.557569	-0.884669	0.0265172	-0.731245	-0.705732	-1.7268	-0.511777	-0.0906106	-0.38784	-0.356313	0.317324	-0.371953	-1.76194	-0.718238	-0.539955	-1.5403	-0.779205	-1.00505	-0.601313	-0.314014	-0.233099	-0.883871	-0.132005	-1.23905	-0.592928	0.167951	0.109686	-0.96686	-1.16245	-1.75066	-0.0210474
Q12965	MYO1E_HUMAN	Unconventional myosin-Ie	-0.912334	-0.895914	-1.03275	-1.77879	-1.54392	-1.84357	-0.129781	-0.175357	-0.113897	-0.811247	-1.00406	-0.706638	-0.729849	-0.854762	-0.784552	-1.2015	-1.61864	-1.88943	-2.61638	-1.79409	-1.68163	-1.90032	-1.94192	-1.78135	-0.622493	-0.5703	-0.455153	0.395635	0.405932	0.251809	-0.0176784
O60256	KPRB_HUMAN	Phosphoribosyl pyrophosphate synthase-associated protein 2	-0.916547	-0.652216	-0.75238	-0.976447	-0.62735	-1.14569	-0.332214	-1.32363	-1.35347	-0.494385	-1.21013	-1.14957	-0.212018	-3.4277	-0.436884	-1.46644	-1.83263	-1.51536	-1.00923	-0.343791	0.0190128	-0.862965	-1.01268	-0.585489	-0.558974	-1.41869	-1.19999	1.00142	0.862284	-1.35598	-0.0168259
Q15758	AAAT_HUMAN	Neutral amino acid transporter B(0)	0.701862	0.776991	0.622918	1.9275	1.99256	2.08444	1.4254	1.05777	1.53393	0.780042	0.388142	0.567661	0.471036	0.150549	0.0793319	2.36159	2.2449	2.35312	0.305133	-2.5568	-3.15673	0.637246	0.242187	0.507552	1.26037	1.41738	1.3071	-2.2677	-1.06682	-2.26185	-0.0166554
P0C0S5	H2AZ_HUMAN	Histone H2A.Z	-0.25811	-0.548017	-1.57013	-0.139102	-1.57423	-1.25865	-1.13461	-1.52217	1.41409	-1.72625	-1.20214	-1.90717	-1.83904	-1.78961	1.2463	-0.0107727	-1.95361	-1.13117	-1.92541	-0.304624	-1.13408	-1.49594	-0.880042	-1.7195	-1.16133	-1.09046	-2.2392	-1.13859	0.654033	-1.53489	-0.0164808
P52209	6PGD_HUMAN	6-phosphogluconate dehydrogenase, decarboxylating	1.92398	1.89772	1.99176	0.483669	0.541386	0.377174	1.60542	1.6164	1.41409	1.31658	1.01815	1.19269	2.46553	2.14697	2.19544	1.70005	1.44571	1.58584	2.55892	2.40583	2.3925	2.02872	1.92954	2.10961	0.518007	0.0728406	0.341118	2.02203	2.10336	1.99832	-0.0162388
Q9UL46	PSME2_HUMAN	Proteasome activator complex subunit 2	2.4836	3.04349	2.77627	1.1208	1.52427	0.96911	2.3274	2.44661	2.17324	2.07244	2.30262	2.33164	2.54956	2.84318	2.65143	2.47293	2.39882	2.66937	2.64062	1.36863	1.25158	1.53437	1.39364	1.47473	2.22347	2.61662	2.63814	0.381968	1.00387	0.357806	-0.0157366
O60716	CTND1_HUMAN	Catenin delta-1	-0.171854	-0.1228	-0.343584	0.25161	0.447488	0.33615	0.376941	0.169733	0.16834	0.0540089	-0.197862	0.0598161	0.224463	0.0680207	0.0288139	1.14888	0.778378	0.859903	1.02007	-2.53229	-3.06762	0.307194	0.505797	0.486419	1.18092	1.38897	1.13533	-1.65974	-1.80916	-2.73994	-0.0156709
Q53H12	AGK_HUMAN	Acylglycerol kinase, mitochondrial	0.859696	0.275688	0.780629	0.515126	0.458418	0.207358	1.39714	1.31772	1.3116	0.612197	0.659457	0.837533	0.350876	0.341408	-1.05143	0.814902	0.223657	1.06416	0.000671526	0.359777	0.154795	1.58548	1.6305	1.64264	-0.28189	0.0329244	-0.310751	1.00262	1.07851	1.18467	-0.0151973
Q9NZ45	CISD1_HUMAN	CDGSH iron-sulfur domain-containing protein 1	0.476506	-0.175965	0.316637	0.434199	0.246871	0.307829	-0.327852	0.063719	-0.316432	-0.598714	-0.308191	-0.472308	-1.27272	-0.430725	-0.344293	-0.644512	-0.162512	-1.15451	-0.125318	0.963835	1.13	-1.9267	-0.533418	-0.806031	-1.05974	-0.445915	-0.477483	-1.30209	-1.0202	-0.50987	-0.0151293
Q92890	UFD1_HUMAN	Ubiquitin fusion degradation protein 1 homolog	1.30982	1.2775	1.2335	1.69738	1.85156	1.97321	1.0058	1.08603	1.27263	1.08892	1.38601	1.29459	1.5663	2.02146	2.07434	1.39625	1.53269	1.55122	1.24562	2.02551	2.04609	1.24695	1.66573	1.35067	0.935626	1.60648	1.28391	2.00631	2.13491	2.03736	-0.0150607
O43617	TPPC3_HUMAN	Trafficking protein particle complex subunit 3	0.760596	0.414478	0.424747	1.23908	0.868092	1.12164	0.659084	-0.0899186	-0.937955	0.983324	0.698703	0.723872	1.12219	1.12007	1.11176	1.0075	0.622364	0.708907	0.733422	0.900627	0.850101	-0.0154373	0.442383	-0.924635	-0.0860486	0.33129	0.343347	1.54012	1.85495	1.78273	-0.0136341
P62263	RS14_HUMAN	40S ribosomal protein S14	1.61638	1.43158	1.16828	1.86162	1.92111	1.76693	1.80874	1.99152	1.89938	1.41605	1.69427	1.55361	-0.516395	1.84286	1.96756	0.270798	1.92221	1.96039	-0.0897347	2.38209	2.28927	1.85642	2.15087	2.00791	1.9816	2.0238	2.10014	-0.160058	0.449414	0.510008	-0.0134305
O95674	CDS2_HUMAN	Phosphatidate cytidylyltransferase 2	-4.44374	-3.73684	-4.17486	-3.71669	-4.82107	-3.7209	-4.24669	-4.93738	-3.79238	-3.31913	-3.73662	-3.34908	-4.87129	-4.59321	-3.92366	-2.23263	-2.78592	-3.89245	-4.20669	-6.66944	-6.38348	-7.90107	-7.56283	-5.86782	-3.91677	-5.27568	-8.40256	-4.7421	-4.79845	-5.70163	-0.0128129
Q9UNM6	PSD13_HUMAN	26S proteasome non-ATPase regulatory subunit 13	2.87489	2.41369	2.75605	2.80183	2.82372	2.78051	1.70149	1.7062	1.63475	1.53235	1.56671	1.50434	2.31156	2.56264	1.62211	2.59244	2.75015	2.55699	1.95389	2.28888	0.862816	2.92484	2.24484	2.89952	2.47266	2.6566	2.63356	2.06187	2.18682	1.86944	-0.0127078
P61978	HNRPK_HUMAN	Heterogeneous nuclear ribonucleoprotein K	5.04452	5.05362	5.1084	4.77083	4.9572	4.88004	5.2492	5.11285	5.22646	4.62221	4.52122	4.55848	5.54959	5.44871	5.35167	5.52257	5.24751	5.11922	5.27433	4.25007	4.38542	5.12371	5.16386	5.28073	5.52474	5.7477	5.51917	3.56864	3.65855	3.73054	-0.0119062
P10606	COX5B_HUMAN	Cytochrome c oxidase subunit 5B, mitochondrial	2.19247	1.48886	1.48247	3.58611	2.36234	3.41405	2.87308	2.60487	2.59719	2.41105	2.1652	2.14484	2.78771	2.03119	2.14188	2.32442	2.38405	2.33518	1.66458	2.33289	2.42815	2.09551	1.85115	1.76739	2.98756	1.3404	2.67259	1.99383	1.8794	2.06181	-0.0116282
P48637	GSHB_HUMAN	Glutathione synthetase	-1.00411	-0.741447	-0.527265	-1.66035	-0.832929	-0.971561	-1.4421	-0.601114	-1.18419	-1.60781	-1.04267	-1.4927	-2.98052	-1.19532	-3.03446	-2.09371	-1.28258	-1.06917	-1.88789	-0.498526	-2.2741	-0.809476	-0.403884	-0.55818	-1.87146	-0.903529	-0.635512	-1.92258	-1.91504	-1.72669	-0.0114334
Q5JRA6	MIA3_HUMAN	Melanoma inhibitory activity protein 3	-5.76061	-4.45613	-5.09333	-6.33103	-3.61768	-6.9678	-6.36252	-6.14742	-7.61118	-7.77736	-6.04645	-5.87461	-4.84004	-5.80128	-6.72802	-4.87187	-7.52986	-5.7979	-6.85611	-5.56825	-7.66637	-5.81531	-6.23117	-6.57226	-5.69821	-4.59036	-5.37962	-3.85983	-5.79105	-3.28659	-0.0112236
Q86VS8	HOOK3_HUMAN	Protein Hook homolog 3	-0.660792	-0.242561	-0.44945	-1.65512	-1.25163	-1.42903	-1.04275	-1.42344	-1.06917	-1.11105	-1.33868	-1.16458	-1.42175	-1.4179	-2.26765	-0.999345	-1.38136	-0.947299	-0.535639	-1.32811	-3.10734	-1.81528	-2.89935	-1.04426	-1.47754	-1.24178	-1.26564	-2.04332	-1.54625	-1.45333	-0.0105911
Q14696	MESD_HUMAN	LDLR chaperone MESD	0.405694	0.518231	0.496577	0.89933	0.507014	1.11703	0.766264	0.666599	0.441033	1.37212	1.17547	1.20024	0.383583	-0.0352998	-0.158593	1.02056	0.528012	0.672213	0.305525	0.658784	0.565018	0.193046	-0.219346	0.257167	0.290478	-0.243794	-0.499506	1.08123	0.821464	0.977952	-0.0105731
Q8WWM9	CYGB_HUMAN	Cytoglobin	-1.73052	-1.66818	-3.00542	-3.9153	-3.50257	-2.66018	-1.97973	-1.85873	-2.30757	0.473551	0.215267	0.496491	0.423454	0.428251	0.36621	-1.45268	-1.42283	-0.736102	-0.287824	-0.130288	0.0376732	-2.60109	-3.1603	-1.34512	-2.38168	-2.10042	-3.8771	0.0761059	-0.302284	0.117784	-0.0101354
P23528	COF1_HUMAN	Cofilin-1	3.79506	4.13188	3.87633	3.75367	4.05633	3.7825	3.72109	3.83231	3.41654	3.5096	3.46883	3.42232	3.5641	3.67327	3.40438	4.09793	3.8204	4.32897	4.76498	2.66611	2.27591	4.32663	4.16594	4.13079	4.49905	4.621	4.42922	1.99224	2.02043	2.14021	-0.0101191
Q7L5N1	CSN6_HUMAN	COP9 signalosome complex subunit 6	0.482032	-0.209748	0.345066	-1.15068	-0.262356	-0.618919	-0.125112	-1.3664	-0.140219	-0.634946	-0.881271	-0.692518	-1.26046	-0.197152	-0.0655414	0.296734	-0.634931	0.00850322	-0.575534	-2.06294	-0.587736	-0.276697	0.162423	-0.322086	-0.51924	0.361696	-0.278897	-1.64575	-0.893824	0.220886	-0.00931866
Q99519	NEUR1_HUMAN	Sialidase-1	-0.982018	-1.2469	-1.50499	0.469627	-1.46455	-0.00941273	-0.405761	-0.33895	-0.29853	-1.00548	-1.23298	-2.17005	-1.4695	-1.90145	-1.16456	-0.430627	-0.716093	-1.20599	-0.816617	-2.28018	-1.58714	-1.38969	-0.748963	-0.035966	-0.4907	-2.57439	-0.800486	-1.80235	-1.21714	-2.18607	-0.00865841
Q9BU61	NDUF3_HUMAN	NADH dehydrogenase [ubiquinone] 1 alpha subcomplex assembly factor 3	-2.5092	-2.12668	-2.5806	-0.264092	-0.956218	-1.21755	-2.39917	-1.70349	-2.73395	-1.01677	-1.70423	-1.2198	-0.604221	-2.16401	-0.310785	-1.14798	-0.688958	-2.05285	-1.9774	-0.515116	-0.110488	-0.975379	-1.04811	-0.996835	-2.39494	-2.54937	-0.910146	-0.142329	-1.13104	-1.34892	-0.00852732
Q96M27	PRRC1_HUMAN	Protein PRRC1	-3.15788	-1.37323	-1.1085	-0.957731	-3.66788	-4.97801	-0.711263	-0.639347	-4.2717	-4.19392	-0.176412	-0.899408	-1.73412	-0.559993	-0.536002	-3.15978	-0.679182	-1.04816	-1.15571	-4.93794	-2.94729	-0.892933	-0.528838	-1.78537	-1.20586	-0.158192	-0.354047	-3.68701	-2.92218	-1.17608	-0.00833985
O75934	SPF27_HUMAN	Pre-mRNA-splicing factor SPF27	-0.924922	-1.05761	-1.11918	-1.35181	-0.989486	-1.27149	-0.449621	-1.33018	-2.73386	-1.79743	-4.21427	-2.03786	-1.57906	-2.14593	-3.43953	-1.39526	-3.3796	-1.43965	-0.995998	-2.45003	-2.4675	-1.2337	-0.771237	-0.548651	-1.11702	-0.923435	-0.903878	-2.15597	-2.0249	-2.03507	-0.00819998
P55060	XPO2_HUMAN	Exportin-2	3.0241	3.08687	3.18978	2.6889	2.71677	2.68024	3.55335	3.66226	3.51373	2.49247	2.61776	2.69404	3.03991	3.26161	3.28295	2.95404	2.96146	2.93923	2.42785	2.29754	2.38124	3.1196	3.32114	3.14606	3.70359	3.93219	3.78432	1.83237	2.05019	2.29647	-0.00801938
P31350	RIR2_HUMAN	Ribonucleoside-diphosphate reductase subunit M2	0.425159	0.277808	0.053903	0.261296	0.00318273	0.0722833	1.7157	1.79273	1.71785	1.53157	1.34668	1.52457	0.313628	0.19664	0.17567	-0.161053	-0.503559	-0.578037	1.84954	2.14129	2.08854	-0.151543	0.0457738	-0.606998	0.444373	-0.401097	0.122888	-0.185901	-0.248191	1.2802	-0.00781237
P08962	CD63_HUMAN	CD63 antigen	-0.197209	-1.11165	0.400704	2.41882	0.817396	1.6201	1.82081	1.90699	1.76633	1.42094	2.30451	1.29232	0.356821	1.59166	2.22262	0.702095	2.15611	0.942242	-0.659255	1.80513	1.89755	-0.911209	0.338689	-0.508761	-0.000873717	-0.360983	0.445781	-0.346923	0.355659	0.544304	-0.00729549
Q99615	DNJC7_HUMAN	DnaJ homolog subfamily C member 7	-0.338319	0.340252	-0.420281	-0.596462	-0.453988	-0.268341	-1.03739	-1.08182	-1.48591	-1.03656	-1.02409	-1.04304	-0.247212	-0.0642825	0.145254	-0.852653	-0.592062	-0.127157	-0.259855	-0.0672279	0.0468085	-0.0339075	-0.514822	-0.101924	-0.309832	-0.243597	-0.198942	-0.258837	-0.401771	-0.0755145	-0.007091
P26440	IVD_HUMAN	Isovaleryl-CoA dehydrogenase, mitochondrial	-4.42905	-5.00641	-4.48088	-2.21704	-2.2926	-1.40902	0.46937	-0.309807	-0.360299	-0.232276	-1.29661	-0.266909	0.0661437	-0.448109	-0.986199	-1.85549	-1.63388	-1.53478	-3.94342	-2.00889	-2.86595	-0.786765	-0.849916	-1.57128	-1.1569	-1.37682	-1.3479	-0.785976	-0.840073	-0.78238	-0.00541865
P12532	KCRU_HUMAN	Creatine kinase U-type, mitochondrial	-0.798162	0.123284	-1.33255	1.27013	0.992225	1.22847	4.25247	4.05772	3.98596	0.305177	-0.476836	-0.115381	0.342656	-0.417773	0.262417	0.981477	0.021667	0.254593	-0.980288	-0.310925	-0.790879	1.42556	1.48919	1.53341	-0.139234	-0.327093	-0.829914	0.691274	1.11801	1.08023	-0.00458086
P49189	AL9A1_HUMAN	4-trimethylaminobutyraldehyde dehydrogenase	0.719327	-0.267733	0.311313	2.36948	1.6728	2.08697	1.47942	1.84665	1.64059	1.34221	1.64799	1.52513	1.80992	2.17438	2.15244	1.62385	1.76995	1.38615	1.74001	2.63739	2.61332	1.87484	2.25575	1.9503	0.969958	-0.148455	1.12354	1.29113	1.76475	1.62285	-0.00363752
P62328	TYB4_HUMAN	Thymosin beta-4	-2.42276	-3.47294	-3.18841	-0.293176	-0.268819	-0.242908	2.06206	2.2169	1.81912	-2.92969	-2.18172	-1.46053	0.91474	1.22778	1.03463	-1.44531	0.302512	0.564184	-2.99489	-2.59183	-4.06604	1.38626	1.47629	1.44011	1.59595	0.905648	0.841746	-1.22621	-1.43653	-2.19534	-0.00353754
Q13310	PABP4_HUMAN	Polyadenylate-binding protein 4	1.21387	1.47528	1.23347	1.78974	1.6362	1.85691	1.57599	1.55819	1.38869	1.59216	1.5414	1.59102	1.92591	2.28741	2.00366	1.62205	1.11843	1.74367	1.78539	2.43489	2.28016	1.9603	2.19369	1.75263	1.87722	1.76125	1.92656	1.6164	1.72977	1.80886	-0.00339082
O00161	SNP23_HUMAN	Synaptosomal-associated protein 23	-4.84981	-4.09816	-7.36779	-1.89115	-1.82988	-1.95737	-2.12563	-1.80023	-5.03607	-2.71748	-1.63526	-1.93724	-6.34797	-2.60331	-5.90871	-3.4624	-2.23831	-2.83848	-6.37038	-4.72623	-6.57611	-2.16025	-1.47055	-5.15867	-4.38322	-1.60483	-2.01649	-3.51142	-4.53106	-5.82699	-0.00323735
P07093	GDN_HUMAN	Glia-derived nexin	-1.57883	-1.45286	-1.18635	-3.02988	-4.59565	-2.16596	-1.54963	-1.7309	-3.58214	-2.85779	-2.08741	-3.27288	-3.59248	-1.92119	-2.99957	-2.00069	-1.26283	-2.25993	-3.55723	-3.40521	-3.04965	-2.27617	-1.17583	-2.00675	-4.02663	-2.64085	-3.64792	-1.50406	-2.55156	-2.8699	-0.00177074
[truncated: 1,058 more rows]

## Sheet: Supplementary Table S4
Protein_ID (UniProt)	Peptide	Q1	Q3	RT (min)	Precursor charge state	Ions used	Fragment charge state	Type	Declustering potential	Collision energy	C002A	C002B	C002C	C037A	C037B	C037C	C045A	C045B	C045C	C052A	C052B	C052C	C054A	C054B	C054C	C078A	C078B	C078C	C084A	C084B	C084C	C088A	C088B	C088C	C096A	C096B	C096C	D22M_A	D22M_B	D22M_C
[truncated: 99 more rows]

[truncated: 4 more sheets: Supplement Table S5a MEKi, Table S5b good vs poor survival, Table S5c Dedifferentiated, Table S5d Differentiated]
